# Supplementary material for: A Potent and Selective Quinolone-Based PTPN22 Inhibitor with Improved Immunotherapeutic Activity
Source: J Med Chem. 2026 Jul 2;69(14):16401–27. doi: 10.1021/acs.jmedchem.5c03467 (PMC13403317; doi:10.1021/acs.jmedchem.5c03467)
Supplement: Supplementary file 1 [file jm5c03467_si_001.pdb]

TITLE     Displayed atoms
REMARK   4      COMPLIES WITH FORMAT V. 3.0, 1-DEC-2006
REMARK 888
REMARK 888 WRITTEN BY MAESTRO (A PRODUCT OF SCHRODINGER, LLC)
SEQRES   1 A  306  ACE MET ASP GLN ARG GLU ILE LEU GLN LYS PHE LEU ASP
SEQRES   2 A  306  GLU ALA GLN SER LYS LYS ILE THR LYS GLU GLU PHE ALA
SEQRES   3 A  306  ASN GLU PHE LEU LYS LEU LYS ARG GLN SER THR LYS TYR
SEQRES   4 A  306  LYS ALA ASP LYS THR TYR PRO THR THR VAL ALA GLU LYS
SEQRES   5 A  306  PRO LYS ASN ILE LYS LYS ASN ARG TYR LYS ASP ILE LEU
SEQRES   6 A  306  PRO TYR ASP TYR SER ARG VAL GLU LEU SER LEU ILE THR
SEQRES   7 A  306  NMA ACE ASP GLU ASP SER SER TYR ILE ASN ALA ASN PHE
SEQRES   8 A  306  ILE LYS GLY VAL TYR GLY PRO LYS ALA TYR ILE ALA THR
SEQRES   9 A  306  GLN GLY PRO LEU SER THR THR LEU LEU ASP PHE TRP ARG
SEQRES  10 A  306  MET ILE TRP GLU TYR SER VAL LEU ILE ILE VAL MET ALA
SEQRES  11 A  306  CYS MET GLU TYR GLU MET GLY LYS LYS LYS CYS GLU ARG
SEQRES  12 A  306  TYR TRP ALA GLU PRO GLY GLU MET GLN LEU GLU PHE GLY
SEQRES  13 A  306  PRO PHE SER VAL SER CYS GLU ALA GLU LYS ARG LYS SER
SEQRES  14 A  306  ASP TYR ILE ILE ARG THR LEU LYS VAL LYS PHE ASN SER
SEQRES  15 A  306  GLU THR ARG THR ILE TYR GLN PHE HIS TYR LYS ASN TRP
SEQRES  16 A  306  PRO ASP HIS ASP VAL PRO SER SER ILE ASP PRO ILE LEU
SEQRES  17 A  306  GLU LEU ILE TRP ASP VAL ARG CYS TYR GLN GLU ASP ASP
SEQRES  18 A  306  SER VAL PRO ILE CYS ILE HIS CYS SER ALA GLY CYS GLY
SEQRES  19 A  306  ARG THR GLY VAL ILE CYS ALA ILE ASP TYR THR TRP MET
SEQRES  20 A  306  LEU LEU LYS ASP GLY ILE ILE PRO GLU ASN PHE SER VAL
SEQRES  21 A  306  PHE SER LEU ILE ARG GLU MET ARG THR GLN ARG PRO SER
SEQRES  22 A  306  LEU VAL GLN THR GLN GLU GLN TYR GLU LEU VAL TYR ASN
SEQRES  23 A  306  ALA VAL LEU GLU LEU PHE LYS ARG GLN MET ASP VAL ILE
SEQRES  24 A  306  ARG ASP LYS HIS SER GLY NMA
HELIX    1   1 GLN A    3  GLN A    3  1
HELIX    2   2 ARG A    4  ARG A    4  1
HELIX    3   3 GLU A    5  GLU A    5  1
HELIX    4   4 ILE A    6  ILE A    6  1
HELIX    5   5 LEU A    7  LEU A    7  1
HELIX    6   6 GLN A    8  GLN A    8  1
HELIX    7   7 LYS A    9  LYS A    9  1
HELIX    8   8 PHE A   10  PHE A   10  1
HELIX    9   9 LEU A   11  LEU A   11  1
HELIX   10  10 ASP A   12  ASP A   12  1
HELIX   11  11 GLU A   13  GLU A   13  1
HELIX   12  12 ALA A   14  ALA A   14  1
HELIX   13  13 GLN A   15  GLN A   15  1
HELIX   14  14 LYS A   21  LYS A   21  1
HELIX   15  15 GLU A   22  GLU A   22  1
HELIX   16  16 GLU A   23  GLU A   23  1
HELIX   17  17 PHE A   24  PHE A   24  1
HELIX   18  18 ALA A   25  ALA A   25  1
HELIX   19  19 ASN A   26  ASN A   26  1
HELIX   20  20 GLU A   27  GLU A   27  1
HELIX   21  21 PHE A   28  PHE A   28  1
HELIX   22  22 LEU A   29  LEU A   29  1
HELIX   23  23 LYS A   30  LYS A   30  1
HELIX   24  24 LEU A   31  LEU A   31  1
HELIX   25  25 LYS A   32  LYS A   32  1
HELIX   26  26 ARG A   33  ARG A   33  1
HELIX   27  27 GLN A   34  GLN A   34  1
HELIX   28  28 SER A   35  SER A   35  1
HELIX   29  29 THR A   36  THR A   36  1
HELIX   30  30 LYS A   37  LYS A   37  1
HELIX   31  31 TYR A   38  TYR A   38  1
HELIX   32  32 LYS A   39  LYS A   39  1
HELIX   33  33 ALA A   40  ALA A   40  1
HELIX   34  34 THR A   47  THR A   47  1
HELIX   35  35 VAL A   48  VAL A   48  1
HELIX   36  36 ALA A   49  ALA A   49  1
HELIX   37  37 GLU A   50  GLU A   50  1
HELIX   38  38 LEU A  110  LEU A  110  1
HELIX   39  39 LEU A  111  LEU A  111  1
HELIX   40  40 ASP A  112  ASP A  112  1
HELIX   41  41 PHE A  113  PHE A  113  1
HELIX   42  42 TRP A  114  TRP A  114  1
HELIX   43  43 ARG A  115  ARG A  115  1
HELIX   44  44 MET A  116  MET A  116  1
HELIX   45  45 ILE A  117  ILE A  117  1
HELIX   46  46 TRP A  118  TRP A  118  1
HELIX   47  47 GLU A  119  GLU A  119  1
HELIX   48  48 ASP A  203  ASP A  203  1
HELIX   49  49 PRO A  204  PRO A  204  1
HELIX   50  50 ILE A  205  ILE A  205  1
HELIX   51  51 LEU A  206  LEU A  206  1
HELIX   52  52 GLU A  207  GLU A  207  1
HELIX   53  53 LEU A  208  LEU A  208  1
HELIX   54  54 ILE A  209  ILE A  209  1
HELIX   55  55 TRP A  210  TRP A  210  1
HELIX   56  56 ASP A  211  ASP A  211  1
HELIX   57  57 VAL A  212  VAL A  212  1
HELIX   58  58 ARG A  213  ARG A  213  1
HELIX   59  59 CYS A  214  CYS A  214  1
HELIX   60  60 TYR A  215  TYR A  215  1
HELIX   61  61 ARG A  233  ARG A  233  1
HELIX   62  62 THR A  234  THR A  234  1
HELIX   63  63 GLY A  235  GLY A  235  1
HELIX   64  64 VAL A  236  VAL A  236  1
HELIX   65  65 ILE A  237  ILE A  237  1
HELIX   66  66 CYS A  238  CYS A  238  1
HELIX   67  67 ALA A  239  ALA A  239  1
HELIX   68  68 ILE A  240  ILE A  240  1
HELIX   69  69 ASP A  241  ASP A  241  1
HELIX   70  70 TYR A  242  TYR A  242  1
HELIX   71  71 THR A  243  THR A  243  1
HELIX   72  72 TRP A  244  TRP A  244  1
HELIX   73  73 MET A  245  MET A  245  1
HELIX   74  74 LEU A  246  LEU A  246  1
HELIX   75  75 LEU A  247  LEU A  247  1
HELIX   76  76 LYS A  248  LYS A  248  1
HELIX   77  77 VAL A  258  VAL A  258  1
HELIX   78  78 PHE A  259  PHE A  259  1
HELIX   79  79 SER A  260  SER A  260  1
HELIX   80  80 LEU A  261  LEU A  261  1
HELIX   81  81 ILE A  262  ILE A  262  1
HELIX   82  82 ARG A  263  ARG A  263  1
HELIX   83  83 GLU A  264  GLU A  264  1
HELIX   84  84 MET A  265  MET A  265  1
HELIX   85  85 ARG A  266  ARG A  266  1
HELIX   86  86 GLN A  276  GLN A  276  1
HELIX   87  87 GLU A  277  GLU A  277  1
HELIX   88  88 GLN A  278  GLN A  278  1
HELIX   89  89 TYR A  279  TYR A  279  1
HELIX   90  90 GLU A  280  GLU A  280  1
HELIX   91  91 LEU A  281  LEU A  281  1
HELIX   92  92 VAL A  282  VAL A  282  1
HELIX   93  93 TYR A  283  TYR A  283  1
HELIX   94  94 ASN A  284  ASN A  284  1
HELIX   95  95 ALA A  285  ALA A  285  1
HELIX   96  96 VAL A  286  VAL A  286  1
HELIX   97  97 LEU A  287  LEU A  287  1
HELIX   98  98 GLU A  288  GLU A  288  1
HELIX   99  99 LEU A  289  LEU A  289  1
HELIX  100 100 PHE A  290  PHE A  290  1
HELIX  101 101 LYS A  291  LYS A  291  1
HELIX  102 102 ARG A  292  ARG A  292  1
HELIX  103 103 GLN A  293  GLN A  293  1
HELIX  104 104 MET A  294  MET A  294  1
HELIX  105 105 ASP A  295  ASP A  295  1
HELIX  106 106 VAL A  296  VAL A  296  1
HELIX  107 107 ILE A  297  ILE A  297  1
HELIX  108 108 ARG A  298  ARG A  298  1
HELIX  109 109 ASP A  299  ASP A  299  1
HELIX  110 110 LYS A  300  LYS A  300  1
HELIX  111 111 HIS A  301  HIS A  301  1
TURN     1   1 MET A   1  MET A   1
TURN     2   2 ASP A   2  ASP A   2
TURN     3   3 SER A  16  SER A  16
TURN     4   4 LYS A  17  LYS A  17
TURN     5   5 LYS A  18  LYS A  18
TURN     6   6 ILE A  19  ILE A  19
TURN     7   7 THR A  20  THR A  20
TURN     8   8 ASP A  41  ASP A  41
TURN     9   9 LYS A  42  LYS A  42
TURN    10  10 THR A  43  THR A  43
TURN    11  11 TYR A  44  TYR A  44
TURN    12  12 PRO A  45  PRO A  45
TURN    13  13 THR A  46  THR A  46
TURN    14  14 LYS A  51  LYS A  51
TURN    15  15 PRO A  52  PRO A  52
TURN    16  16 LYS A  53  LYS A  53
TURN    17  17 ASN A  54  ASN A  54
TURN    18  18 ILE A  55  ILE A  55
TURN    19  19 LYS A  56  LYS A  56
TURN    20  20 LYS A  57  LYS A  57
TURN    21  21 ASN A  58  ASN A  58
TURN    22  22 ARG A  59  ARG A  59
TURN    23  23 TYR A  60  TYR A  60
TURN    24  24 LYS A  61  LYS A  61
TURN    25  25 ASP A  62  ASP A  62
TURN    26  26 ILE A  63  ILE A  63
TURN    27  27 LEU A  64  LEU A  64
TURN    28  28 PRO A  65  PRO A  65
TURN    29  29 TYR A  66  TYR A  66
TURN    30  30 ASP A  67  ASP A  67
TURN    31  31 TYR A  68  TYR A  68
TURN    32  32 SER A  69  SER A  69
TURN    33  33 ARG A  70  ARG A  70
TURN    34  34 VAL A  71  VAL A  71
TURN    35  35 GLU A  72  GLU A  72
TURN    36  36 LEU A  73  LEU A  73
TURN    37  37 SER A  74  SER A  74
TURN    38  38 LEU A  75  LEU A  75
TURN    39  39 ILE A  76  ILE A  76
TURN    40  40 THR A  77  THR A  77
TURN    41  41 ASP A  79  ASP A  79
TURN    42  42 GLU A  80  GLU A  80
TURN    43  43 ASP A  81  ASP A  81
TURN    44  44 SER A  82  SER A  82
TURN    45  45 SER A  83  SER A  83
TURN    46  46 TYR A  84  TYR A  84
TURN    47  47 ILE A  85  ILE A  85
TURN    48  48 ASN A  86  ASN A  86
TURN    49  49 LYS A  91  LYS A  91
TURN    50  50 GLY A  92  GLY A  92
TURN    51  51 VAL A  93  VAL A  93
TURN    52  52 TYR A  94  TYR A  94
TURN    53  53 GLY A  95  GLY A  95
TURN    54  54 PRO A  96  PRO A  96
TURN    55  55 LYS A  97  LYS A  97
TURN    56  56 ALA A  98  ALA A  98
TURN    57  57 GLN A 103  GLN A 103
TURN    58  58 GLY A 104  GLY A 104
TURN    59  59 PRO A 105  PRO A 105
TURN    60  60 LEU A 106  LEU A 106
TURN    61  61 SER A 107  SER A 107
TURN    62  62 THR A 108  THR A 108
TURN    63  63 THR A 109  THR A 109
TURN    64  64 TYR A 120  TYR A 120
TURN    65  65 SER A 121  SER A 121
TURN    66  66 VAL A 122  VAL A 122
TURN    67  67 LEU A 123  LEU A 123
TURN    68  68 ALA A 128  ALA A 128
TURN    69  69 CYS A 129  CYS A 129
TURN    70  70 MET A 130  MET A 130
TURN    71  71 GLU A 131  GLU A 131
TURN    72  72 MET A 134  MET A 134
TURN    73  73 GLY A 135  GLY A 135
TURN    74  74 LYS A 138  LYS A 138
TURN    75  75 CYS A 139  CYS A 139
TURN    76  76 GLU A 140  GLU A 140
TURN    77  77 ARG A 141  ARG A 141
TURN    78  78 TYR A 142  TYR A 142
TURN    79  79 TRP A 143  TRP A 143
TURN    80  80 ALA A 144  ALA A 144
TURN    81  81 GLU A 145  GLU A 145
TURN    82  82 PRO A 146  PRO A 146
TURN    83  83 GLY A 147  GLY A 147
TURN    84  84 GLU A 148  GLU A 148
TURN    85  85 MET A 149  MET A 149
TURN    86  86 PHE A 153  PHE A 153
TURN    87  87 GLY A 154  GLY A 154
TURN    88  88 PRO A 155  PRO A 155
TURN    89  89 PHE A 156  PHE A 156
TURN    90  90 LYS A 166  LYS A 166
TURN    91  91 SER A 167  SER A 167
TURN    92  92 ASP A 168  ASP A 168
TURN    93  93 ASN A 179  ASN A 179
TURN    94  94 SER A 180  SER A 180
TURN    95  95 LYS A 191  LYS A 191
TURN    96  96 ASN A 192  ASN A 192
TURN    97  97 TRP A 193  TRP A 193
TURN    98  98 PRO A 194  PRO A 194
TURN    99  99 ASP A 195  ASP A 195
TURN   100 100 HIS A 196  HIS A 196
TURN   101 101 ASP A 197  ASP A 197
TURN   102 102 VAL A 198  VAL A 198
TURN   103 103 PRO A 199  PRO A 199
TURN   104 104 SER A 200  SER A 200
TURN   105 105 SER A 201  SER A 201
TURN   106 106 ILE A 202  ILE A 202
TURN   107 107 GLN A 216  GLN A 216
TURN   108 108 GLU A 217  GLU A 217
TURN   109 109 ASP A 218  ASP A 218
TURN   110 110 ASP A 219  ASP A 219
TURN   111 111 SER A 220  SER A 220
TURN   112 112 VAL A 221  VAL A 221
TURN   113 113 PRO A 222  PRO A 222
TURN   114 114 ILE A 223  ILE A 223
TURN   115 115 CYS A 227  CYS A 227
TURN   116 116 SER A 228  SER A 228
TURN   117 117 ALA A 229  ALA A 229
TURN   118 118 GLY A 230  GLY A 230
TURN   119 119 CYS A 231  CYS A 231
TURN   120 120 GLY A 232  GLY A 232
TURN   121 121 ASP A 249  ASP A 249
TURN   122 122 GLY A 250  GLY A 250
TURN   123 123 ILE A 251  ILE A 251
TURN   124 124 ILE A 252  ILE A 252
TURN   125 125 PRO A 253  PRO A 253
TURN   126 126 GLU A 254  GLU A 254
TURN   127 127 ASN A 255  ASN A 255
TURN   128 128 PHE A 256  PHE A 256
TURN   129 129 SER A 257  SER A 257
TURN   130 130 THR A 267  THR A 267
TURN   131 131 GLN A 268  GLN A 268
TURN   132 132 ARG A 269  ARG A 269
TURN   133 133 PRO A 270  PRO A 270
TURN   134 134 SER A 271  SER A 271
TURN   135 135 LEU A 272  LEU A 272
TURN   136 136 VAL A 273  VAL A 273
TURN   137 137 GLN A 274  GLN A 274
TURN   138 138 THR A 275  THR A 275
TURN   139 139 SER A 302  SER A 302
TURN   140 140 GLY A 303  GLY A 303
SHEET    1   1 1 ALA A  87  ALA A  87  0
SHEET    1   2 1 ASN A  88  ASN A  88  0
SHEET    1   3 1 PHE A  89  PHE A  89  0
SHEET    1   4 1 ILE A  90  ILE A  90  0
SHEET    1   5 1 TYR A  99  TYR A  99  0
SHEET    1   6 1 ILE A 100  ILE A 100  0
SHEET    1   7 1 ALA A 101  ALA A 101  0
SHEET    1   8 1 THR A 102  THR A 102  0
SHEET    1   9 1 ILE A 124  ILE A 124  0
SHEET    1  10 1 ILE A 125  ILE A 125  0
SHEET    1  11 1 VAL A 126  VAL A 126  0
SHEET    1  12 1 MET A 127  MET A 127  0
SHEET    1  13 1 TYR A 132  TYR A 132  0
SHEET    1  14 1 GLU A 133  GLU A 133  0
SHEET    1  15 1 LYS A 136  LYS A 136  0
SHEET    1  16 1 LYS A 137  LYS A 137  0
SHEET    1  17 1 GLN A 150  GLN A 150  0
SHEET    1  18 1 LEU A 151  LEU A 151  0
SHEET    1  19 1 GLU A 152  GLU A 152  0
SHEET    1  20 1 SER A 157  SER A 157  0
SHEET    1  21 1 VAL A 158  VAL A 158  0
SHEET    1  22 1 SER A 159  SER A 159  0
SHEET    1  23 1 CYS A 160  CYS A 160  0
SHEET    1  24 1 GLU A 161  GLU A 161  0
SHEET    1  25 1 ALA A 162  ALA A 162  0
SHEET    1  26 1 GLU A 163  GLU A 163  0
SHEET    1  27 1 LYS A 164  LYS A 164  0
SHEET    1  28 1 ARG A 165  ARG A 165  0
SHEET    1  29 1 TYR A 169  TYR A 169  0
SHEET    1  30 1 ILE A 170  ILE A 170  0
SHEET    1  31 1 ILE A 171  ILE A 171  0
SHEET    1  32 1 ARG A 172  ARG A 172  0
SHEET    1  33 1 THR A 173  THR A 173  0
SHEET    1  34 1 LEU A 174  LEU A 174  0
SHEET    1  35 1 LYS A 175  LYS A 175  0
SHEET    1  36 1 VAL A 176  VAL A 176  0
SHEET    1  37 1 LYS A 177  LYS A 177  0
SHEET    1  38 1 PHE A 178  PHE A 178  0
SHEET    1  39 1 GLU A 181  GLU A 181  0
SHEET    1  40 1 THR A 182  THR A 182  0
SHEET    1  41 1 ARG A 183  ARG A 183  0
SHEET    1  42 1 THR A 184  THR A 184  0
SHEET    1  43 1 ILE A 185  ILE A 185  0
SHEET    1  44 1 TYR A 186  TYR A 186  0
SHEET    1  45 1 GLN A 187  GLN A 187  0
SHEET    1  46 1 PHE A 188  PHE A 188  0
SHEET    1  47 1 HIS A 189  HIS A 189  0
SHEET    1  48 1 TYR A 190  TYR A 190  0
SHEET    1  49 1 CYS A 224  CYS A 224  0
SHEET    1  50 1 ILE A 225  ILE A 225  0
SHEET    1  51 1 HIS A 226  HIS A 226  0
ATOM      1  CH3 ACE A   0      22.649  14.705  69.958  1.00  0.00           C  
ATOM      2  C   ACE A   0      22.991  15.928  69.116  1.00  0.00           C  
ATOM      3  O   ACE A   0      22.304  16.945  69.208  1.00  0.00           O  
ATOM      4 1H   ACE A   0      22.261  15.008  70.931  1.00  0.00           H  
ATOM      5 2H   ACE A   0      21.890  14.105  69.455  1.00  0.00           H  
ATOM      6 3H   ACE A   0      23.528  14.081  70.123  1.00  0.00           H  
ATOM      7  N   MET A   1      24.051  15.815  68.298  1.00 72.75           N  
ATOM      8  CA  MET A   1      24.507  16.837  67.351  1.00 72.66           C  
ATOM      9  C   MET A   1      23.461  17.111  66.256  1.00 71.17           C  
ATOM     10  O   MET A   1      22.754  16.189  65.844  1.00 70.49           O  
ATOM     11  CB  MET A   1      25.823  16.380  66.685  1.00 73.72           C  
ATOM     12  CG  MET A   1      27.000  16.126  67.641  1.00 76.06           C  
ATOM     13  SD  MET A   1      28.435  15.325  66.863  1.00 79.09           S  
ATOM     14  CE  MET A   1      29.049  16.656  65.801  1.00 78.04           C  
ATOM     15  H1  MET A   1      24.536  14.927  68.253  1.00 72.75           H  
ATOM     16  HA  MET A   1      24.688  17.752  67.915  1.00 72.66           H  
ATOM     17  HB3 MET A   1      26.129  17.139  65.964  1.00 73.72           H  
ATOM     18  HB2 MET A   1      25.642  15.473  66.107  1.00 73.72           H  
ATOM     19  HG3 MET A   1      26.686  15.477  68.459  1.00 76.06           H  
ATOM     20  HG2 MET A   1      27.319  17.063  68.097  1.00 76.06           H  
ATOM     21  HE1 MET A   1      29.943  16.335  65.269  1.00 78.04           H  
ATOM     22  HE2 MET A   1      28.292  16.924  65.067  1.00 78.04           H  
ATOM     23  HE3 MET A   1      29.294  17.538  66.394  1.00 78.04           H  
ATOM     24  N   ASP A   2      23.419  18.362  65.770  1.00 70.48           N  
ATOM     25  CA  ASP A   2      22.608  18.753  64.611  1.00 70.42           C  
ATOM     26  C   ASP A   2      23.370  18.451  63.303  1.00 69.27           C  
ATOM     27  O   ASP A   2      24.548  18.087  63.334  1.00 69.08           O  
ATOM     28  CB  ASP A   2      22.082  20.213  64.729  1.00 71.50           C  
ATOM     29  CG  ASP A   2      23.105  21.366  64.763  1.00 71.53           C  
ATOM     30  OD1 ASP A   2      24.025  21.376  63.920  1.00 73.83           O  
ATOM     31  OD2 ASP A   2      22.863  22.316  65.538  1.00 71.12           O1-
ATOM     32  H   ASP A   2      24.035  19.071  66.151  1.00 70.48           H  
ATOM     33  HA  ASP A   2      21.718  18.122  64.590  1.00 70.42           H  
ATOM     34  HB3 ASP A   2      21.502  20.263  65.653  1.00 71.50           H  
ATOM     35  HB2 ASP A   2      21.361  20.416  63.937  1.00 71.50           H  
ATOM     36  N   GLN A   3      22.683  18.619  62.164  1.00 67.66           N  
ATOM     37  CA  GLN A   3      23.247  18.370  60.838  1.00 66.95           C  
ATOM     38  C   GLN A   3      24.420  19.263  60.441  1.00 68.17           C  
ATOM     39  O   GLN A   3      25.353  18.746  59.835  1.00 70.43           O  
ATOM     40  CB  GLN A   3      22.138  18.424  59.776  1.00 63.61           C  
ATOM     41  CG  GLN A   3      21.214  17.205  59.839  1.00 62.16           C  
ATOM     42  CD  GLN A   3      21.948  15.909  59.484  1.00 61.05           C  
ATOM     43  OE1 GLN A   3      22.351  15.713  58.340  1.00 58.01           O  
ATOM     44  NE2 GLN A   3      22.104  15.017  60.463  1.00 56.97           N  
ATOM     45  H   GLN A   3      21.724  18.930  62.198  1.00 67.66           H  
ATOM     46  HA  GLN A   3      23.669  17.364  60.873  1.00 66.95           H  
ATOM     47  HB3 GLN A   3      22.569  18.488  58.774  1.00 63.61           H  
ATOM     48  HB2 GLN A   3      21.549  19.334  59.902  1.00 63.61           H  
ATOM     49  HG3 GLN A   3      20.397  17.364  59.142  1.00 62.16           H  
ATOM     50  HG2 GLN A   3      20.753  17.122  60.825  1.00 62.16           H  
ATOM     51 HE22 GLN A   3      22.597  14.149  60.298  1.00 56.97           H  
ATOM     52 HE21 GLN A   3      21.747  15.208  61.389  1.00 56.97           H  
ATOM     53  N   ARG A   4      24.386  20.553  60.814  1.00 68.42           N  
ATOM     54  CA  ARG A   4      25.491  21.480  60.574  1.00 67.60           C  
ATOM     55  C   ARG A   4      26.777  21.045  61.295  1.00 68.68           C  
ATOM     56  O   ARG A   4      27.825  21.014  60.661  1.00 69.37           O  
ATOM     57  CB  ARG A   4      25.078  22.918  60.943  1.00 67.74           C  
ATOM     58  CG  ARG A   4      26.124  23.969  60.536  1.00 69.61           C  
ATOM     59  CD  ARG A   4      25.706  25.399  60.891  1.00 69.01           C  
ATOM     60  NE  ARG A   4      26.663  26.375  60.341  1.00 70.52           N  
ATOM     61  CZ  ARG A   4      26.403  27.491  59.636  1.00 71.78           C  
ATOM     62  NH1 ARG A   4      25.156  27.875  59.332  1.00 72.34           N  
ATOM     63  NH2 ARG A   4      27.429  28.248  59.230  1.00 72.97           N1+
ATOM     64  H   ARG A   4      23.612  20.901  61.362  1.00 68.42           H  
ATOM     65  HA  ARG A   4      25.690  21.460  59.500  1.00 67.60           H  
ATOM     66  HB3 ARG A   4      24.904  22.997  62.016  1.00 67.74           H  
ATOM     67  HB2 ARG A   4      24.123  23.151  60.474  1.00 67.74           H  
ATOM     68  HG3 ARG A   4      26.405  23.885  59.486  1.00 69.61           H  
ATOM     69  HG2 ARG A   4      27.028  23.754  61.108  1.00 69.61           H  
ATOM     70  HD3 ARG A   4      25.794  25.518  61.971  1.00 69.01           H  
ATOM     71  HD2 ARG A   4      24.660  25.588  60.652  1.00 69.01           H  
ATOM     72  HE  ARG A   4      27.632  26.164  60.536  1.00 70.52           H  
ATOM     73 HH12 ARG A   4      24.986  28.730  58.823  1.00 72.34           H  
ATOM     74 HH11 ARG A   4      24.372  27.320  59.644  1.00 72.34           H  
ATOM     75 HH22 ARG A   4      27.265  29.101  58.716  1.00 72.97           H  
ATOM     76 HH21 ARG A   4      28.379  27.977  59.441  1.00 72.97           H  
ATOM     77  N   GLU A   5      26.662  20.672  62.580  1.00 66.55           N  
ATOM     78  CA  GLU A   5      27.752  20.158  63.408  1.00 65.54           C  
ATOM     79  C   GLU A   5      28.390  18.870  62.866  1.00 66.49           C  
ATOM     80  O   GLU A   5      29.616  18.803  62.811  1.00 67.43           O  
ATOM     81  CB  GLU A   5      27.255  19.948  64.849  1.00 65.56           C  
ATOM     82  CG  GLU A   5      27.036  21.261  65.627  1.00 64.37           C  
ATOM     83  CD  GLU A   5      26.454  21.050  67.033  1.00 65.50           C  
ATOM     84  OE1 GLU A   5      25.543  20.205  67.181  1.00 66.29           O  
ATOM     85  OE2 GLU A   5      26.934  21.746  67.954  1.00 64.48           O1-
ATOM     86  H   GLU A   5      25.758  20.739  63.034  1.00 66.55           H  
ATOM     87  HA  GLU A   5      28.536  20.917  63.424  1.00 65.54           H  
ATOM     88  HB3 GLU A   5      27.959  19.329  65.405  1.00 65.56           H  
ATOM     89  HB2 GLU A   5      26.324  19.380  64.813  1.00 65.56           H  
ATOM     90  HG3 GLU A   5      26.368  21.927  65.082  1.00 64.37           H  
ATOM     91  HG2 GLU A   5      27.988  21.790  65.699  1.00 64.37           H  
ATOM     92  N   ILE A   6      27.563  17.887  62.467  1.00 67.01           N  
ATOM     93  CA  ILE A   6      28.020  16.599  61.932  1.00 67.75           C  
ATOM     94  C   ILE A   6      28.673  16.747  60.542  1.00 68.86           C  
ATOM     95  O   ILE A   6      29.682  16.093  60.279  1.00 68.17           O  
ATOM     96  CB  ILE A   6      26.865  15.556  61.836  1.00 66.99           C  
ATOM     97  CG1 ILE A   6      26.258  15.257  63.223  1.00 65.72           C  
ATOM     98  CG2 ILE A   6      27.273  14.221  61.170  1.00 67.14           C  
ATOM     99  CD1 ILE A   6      24.861  14.620  63.157  1.00 65.03           C  
ATOM    100  H   ILE A   6      26.562  18.012  62.553  1.00 67.01           H  
ATOM    101  HA  ILE A   6      28.777  16.204  62.613  1.00 67.75           H  
ATOM    102  HB  ILE A   6      26.077  15.999  61.225  1.00 66.99           H  
ATOM    103 HG13 ILE A   6      26.177  16.168  63.810  1.00 65.72           H  
ATOM    104 HG12 ILE A   6      26.935  14.615  63.785  1.00 65.72           H  
ATOM    105 HG21 ILE A   6      26.465  13.493  61.222  1.00 67.14           H  
ATOM    106 HG22 ILE A   6      27.517  14.340  60.114  1.00 67.14           H  
ATOM    107 HG23 ILE A   6      28.138  13.780  61.667  1.00 67.14           H  
ATOM    108 HD11 ILE A   6      24.326  14.763  64.096  1.00 65.03           H  
ATOM    109 HD12 ILE A   6      24.254  15.065  62.370  1.00 65.03           H  
ATOM    110 HD13 ILE A   6      24.917  13.547  62.974  1.00 65.03           H  
ATOM    111  N   LEU A   7      28.104  17.624  59.696  1.00 70.01           N  
ATOM    112  CA  LEU A   7      28.621  17.931  58.364  1.00 71.12           C  
ATOM    113  C   LEU A   7      29.944  18.698  58.452  1.00 70.88           C  
ATOM    114  O   LEU A   7      30.873  18.342  57.734  1.00 70.63           O  
ATOM    115  CB  LEU A   7      27.585  18.712  57.524  1.00 71.12           C  
ATOM    116  CG  LEU A   7      26.585  17.859  56.704  1.00 71.41           C  
ATOM    117  CD1 LEU A   7      25.788  16.794  57.490  1.00 71.68           C  
ATOM    118  CD2 LEU A   7      25.670  18.758  55.854  1.00 70.48           C  
ATOM    119  H   LEU A   7      27.267  18.120  59.976  1.00 70.01           H  
ATOM    120  HA  LEU A   7      28.834  16.991  57.862  1.00 71.12           H  
ATOM    121  HB3 LEU A   7      28.122  19.317  56.791  1.00 71.12           H  
ATOM    122  HB2 LEU A   7      27.063  19.436  58.148  1.00 71.12           H  
ATOM    123  HG  LEU A   7      27.193  17.302  55.994  1.00 71.41           H  
ATOM    124 HD11 LEU A   7      25.784  15.855  56.942  1.00 71.68           H  
ATOM    125 HD12 LEU A   7      26.196  16.569  58.471  1.00 71.68           H  
ATOM    126 HD13 LEU A   7      24.749  17.081  57.647  1.00 71.68           H  
ATOM    127 HD21 LEU A   7      25.819  18.550  54.796  1.00 70.48           H  
ATOM    128 HD22 LEU A   7      24.612  18.605  56.063  1.00 70.48           H  
ATOM    129 HD23 LEU A   7      25.883  19.817  55.998  1.00 70.48           H  
ATOM    130  N   GLN A   8      30.021  19.693  59.353  1.00 70.96           N  
ATOM    131  CA  GLN A   8      31.226  20.483  59.588  1.00 71.67           C  
ATOM    132  C   GLN A   8      32.364  19.638  60.182  1.00 71.68           C  
ATOM    133  O   GLN A   8      33.503  19.832  59.772  1.00 70.61           O  
ATOM    134  CB  GLN A   8      30.899  21.709  60.472  1.00 70.41           C  
ATOM    135  CG  GLN A   8      32.008  22.780  60.521  1.00 67.98           C  
ATOM    136  CD  GLN A   8      32.287  23.388  59.142  1.00 66.75           C  
ATOM    137  OE1 GLN A   8      31.383  23.908  58.491  1.00 66.44           O  
ATOM    138  NE2 GLN A   8      33.536  23.330  58.681  1.00 65.75           N  
ATOM    139  H   GLN A   8      29.211  19.934  59.911  1.00 70.96           H  
ATOM    140  HA  GLN A   8      31.552  20.830  58.607  1.00 71.67           H  
ATOM    141  HB3 GLN A   8      30.656  21.383  61.484  1.00 70.41           H  
ATOM    142  HB2 GLN A   8      29.999  22.192  60.097  1.00 70.41           H  
ATOM    143  HG3 GLN A   8      32.921  22.366  60.947  1.00 67.98           H  
ATOM    144  HG2 GLN A   8      31.702  23.587  61.189  1.00 67.98           H  
ATOM    145 HE22 GLN A   8      33.761  23.707  57.774  1.00 65.75           H  
ATOM    146 HE21 GLN A   8      34.276  22.893  59.223  1.00 65.75           H  
ATOM    147  N   LYS A   9      32.033  18.681  61.071  1.00 72.92           N  
ATOM    148  CA  LYS A   9      32.960  17.691  61.622  1.00 74.00           C  
ATOM    149  C   LYS A   9      33.605  16.825  60.526  1.00 74.61           C  
ATOM    150  O   LYS A   9      34.827  16.713  60.512  1.00 74.02           O  
ATOM    151  CB  LYS A   9      32.233  16.842  62.692  1.00 74.70           C  
ATOM    152  CG  LYS A   9      33.055  15.708  63.345  1.00 76.34           C  
ATOM    153  CD  LYS A   9      34.207  16.179  64.249  1.00 78.70           C  
ATOM    154  CE  LYS A   9      33.722  16.839  65.551  1.00 78.98           C  
ATOM    155  NZ  LYS A   9      34.845  17.172  66.443  1.00 79.40           N1+
ATOM    156  H   LYS A   9      31.070  18.597  61.369  1.00 72.92           H  
ATOM    157  HA  LYS A   9      33.757  18.251  62.115  1.00 74.00           H  
ATOM    158  HB3 LYS A   9      31.355  16.386  62.237  1.00 74.70           H  
ATOM    159  HB2 LYS A   9      31.844  17.497  63.471  1.00 74.70           H  
ATOM    160  HG3 LYS A   9      33.453  15.040  62.580  1.00 76.34           H  
ATOM    161  HG2 LYS A   9      32.380  15.084  63.932  1.00 76.34           H  
ATOM    162  HD3 LYS A   9      34.852  16.863  63.696  1.00 78.70           H  
ATOM    163  HD2 LYS A   9      34.828  15.318  64.492  1.00 78.70           H  
ATOM    164  HE3 LYS A   9      33.048  16.167  66.084  1.00 78.98           H  
ATOM    165  HE2 LYS A   9      33.165  17.752  65.339  1.00 78.98           H  
ATOM    166  HZ1 LYS A   9      35.461  17.825  65.980  1.00 79.40           H  
ATOM    167  HZ2 LYS A   9      34.490  17.589  67.292  1.00 79.40           H  
ATOM    168  HZ3 LYS A   9      35.356  16.330  66.668  1.00 79.40           H  
ATOM    169  N   PHE A  10      32.783  16.275  59.613  1.00 74.23           N  
ATOM    170  CA  PHE A  10      33.228  15.465  58.475  1.00 71.93           C  
ATOM    171  C   PHE A  10      34.104  16.254  57.481  1.00 72.20           C  
ATOM    172  O   PHE A  10      35.107  15.716  57.012  1.00 71.60           O  
ATOM    173  CB  PHE A  10      31.996  14.829  57.792  1.00 71.10           C  
ATOM    174  CG  PHE A  10      32.285  13.859  56.654  1.00 70.29           C  
ATOM    175  CD1 PHE A  10      32.557  12.503  56.935  1.00 70.82           C  
ATOM    176  CD2 PHE A  10      32.434  14.323  55.328  1.00 70.75           C  
ATOM    177  CE1 PHE A  10      32.893  11.631  55.907  1.00 69.74           C  
ATOM    178  CE2 PHE A  10      32.769  13.435  54.314  1.00 70.33           C  
ATOM    179  CZ  PHE A  10      32.993  12.095  54.601  1.00 70.60           C  
ATOM    180  H   PHE A  10      31.785  16.417  59.697  1.00 74.23           H  
ATOM    181  HA  PHE A  10      33.840  14.655  58.877  1.00 71.93           H  
ATOM    182  HB3 PHE A  10      31.336  15.615  57.424  1.00 71.10           H  
ATOM    183  HB2 PHE A  10      31.416  14.287  58.542  1.00 71.10           H  
ATOM    184  HD1 PHE A  10      32.496  12.135  57.949  1.00 70.82           H  
ATOM    185  HD2 PHE A  10      32.278  15.366  55.095  1.00 70.75           H  
ATOM    186  HE1 PHE A  10      33.080  10.590  56.126  1.00 69.74           H  
ATOM    187  HE2 PHE A  10      32.858  13.787  53.298  1.00 70.33           H  
ATOM    188  HZ  PHE A  10      33.253  11.411  53.806  1.00 70.60           H  
ATOM    189  N   LEU A  11      33.729  17.518  57.210  1.00 70.21           N  
ATOM    190  CA  LEU A  11      34.477  18.453  56.365  1.00 69.63           C  
ATOM    191  C   LEU A  11      35.845  18.823  56.964  1.00 71.03           C  
ATOM    192  O   LEU A  11      36.834  18.791  56.233  1.00 70.97           O  
ATOM    193  CB  LEU A  11      33.632  19.722  56.102  1.00 67.52           C  
ATOM    194  CG  LEU A  11      32.434  19.506  55.150  1.00 66.33           C  
ATOM    195  CD1 LEU A  11      31.483  20.722  55.156  1.00 65.72           C  
ATOM    196  CD2 LEU A  11      32.872  19.117  53.728  1.00 64.25           C  
ATOM    197  H   LEU A  11      32.882  17.881  57.628  1.00 70.21           H  
ATOM    198  HA  LEU A  11      34.672  17.954  55.414  1.00 69.63           H  
ATOM    199  HB3 LEU A  11      34.262  20.510  55.686  1.00 67.52           H  
ATOM    200  HB2 LEU A  11      33.277  20.108  57.058  1.00 67.52           H  
ATOM    201  HG  LEU A  11      31.858  18.660  55.518  1.00 66.33           H  
ATOM    202 HD11 LEU A  11      30.464  20.406  55.382  1.00 65.72           H  
ATOM    203 HD12 LEU A  11      31.762  21.460  55.909  1.00 65.72           H  
ATOM    204 HD13 LEU A  11      31.456  21.242  54.198  1.00 65.72           H  
ATOM    205 HD21 LEU A  11      32.222  19.552  52.973  1.00 64.25           H  
ATOM    206 HD22 LEU A  11      33.895  19.423  53.509  1.00 64.25           H  
ATOM    207 HD23 LEU A  11      32.817  18.036  53.598  1.00 64.25           H  
ATOM    208  N   ASP A  12      35.881  19.132  58.273  1.00 71.90           N  
ATOM    209  CA  ASP A  12      37.097  19.443  59.031  1.00 71.65           C  
ATOM    210  C   ASP A  12      38.047  18.246  59.159  1.00 71.18           C  
ATOM    211  O   ASP A  12      39.242  18.436  58.944  1.00 70.42           O  
ATOM    212  CB  ASP A  12      36.822  20.044  60.433  1.00 71.86           C  
ATOM    213  CG  ASP A  12      36.106  21.406  60.463  1.00 72.12           C  
ATOM    214  OD1 ASP A  12      36.184  22.149  59.460  1.00 71.42           O  
ATOM    215  OD2 ASP A  12      35.582  21.740  61.548  1.00 72.24           O1-
ATOM    216  H   ASP A  12      35.017  19.161  58.800  1.00 71.90           H  
ATOM    217  HA  ASP A  12      37.642  20.191  58.449  1.00 71.65           H  
ATOM    218  HB3 ASP A  12      37.760  20.158  60.979  1.00 71.86           H  
ATOM    219  HB2 ASP A  12      36.214  19.339  61.003  1.00 71.86           H  
ATOM    220  N   GLU A  13      37.519  17.046  59.466  1.00 71.54           N  
ATOM    221  CA  GLU A  13      38.286  15.795  59.519  1.00 71.90           C  
ATOM    222  C   GLU A  13      38.978  15.450  58.190  1.00 72.17           C  
ATOM    223  O   GLU A  13      40.148  15.075  58.210  1.00 72.60           O  
ATOM    224  CB  GLU A  13      37.402  14.615  59.974  1.00 71.89           C  
ATOM    225  CG  GLU A  13      37.128  14.571  61.495  1.00 73.96           C  
ATOM    226  CD  GLU A  13      36.333  13.342  61.977  1.00 75.20           C  
ATOM    227  OE1 GLU A  13      36.018  12.452  61.154  1.00 75.45           O  
ATOM    228  OE2 GLU A  13      36.058  13.303  63.196  1.00 77.40           O1-
ATOM    229  H   GLU A  13      36.527  16.969  59.652  1.00 71.54           H  
ATOM    230  HA  GLU A  13      39.077  15.929  60.259  1.00 71.90           H  
ATOM    231  HB3 GLU A  13      37.868  13.675  59.670  1.00 71.89           H  
ATOM    232  HB2 GLU A  13      36.449  14.656  59.443  1.00 71.89           H  
ATOM    233  HG3 GLU A  13      36.609  15.474  61.813  1.00 73.96           H  
ATOM    234  HG2 GLU A  13      38.081  14.573  62.025  1.00 73.96           H  
ATOM    235  N   ALA A  14      38.256  15.620  57.070  1.00 71.77           N  
ATOM    236  CA  ALA A  14      38.768  15.407  55.718  1.00 71.69           C  
ATOM    237  C   ALA A  14      39.832  16.435  55.295  1.00 72.60           C  
ATOM    238  O   ALA A  14      40.787  16.055  54.620  1.00 71.41           O  
ATOM    239  CB  ALA A  14      37.588  15.412  54.737  1.00 70.54           C  
ATOM    240  H   ALA A  14      37.293  15.924  57.141  1.00 71.77           H  
ATOM    241  HA  ALA A  14      39.231  14.419  55.684  1.00 71.69           H  
ATOM    242  HB1 ALA A  14      37.925  15.256  53.712  1.00 70.54           H  
ATOM    243  HB2 ALA A  14      36.879  14.618  54.972  1.00 70.54           H  
ATOM    244  HB3 ALA A  14      37.046  16.358  54.773  1.00 70.54           H  
ATOM    245  N   GLN A  15      39.659  17.704  55.708  1.00 73.45           N  
ATOM    246  CA  GLN A  15      40.588  18.804  55.437  1.00 74.62           C  
ATOM    247  C   GLN A  15      41.903  18.650  56.217  1.00 75.08           C  
ATOM    248  O   GLN A  15      42.974  18.707  55.614  1.00 76.04           O  
ATOM    249  CB  GLN A  15      39.878  20.154  55.709  1.00 74.04           C  
ATOM    250  CG  GLN A  15      40.695  21.432  55.393  1.00 74.74           C  
ATOM    251  CD  GLN A  15      41.646  21.918  56.498  1.00 75.13           C  
ATOM    252  OE1 GLN A  15      41.541  21.528  57.658  1.00 75.79           O  
ATOM    253  NE2 GLN A  15      42.580  22.799  56.136  1.00 75.04           N  
ATOM    254  H   GLN A  15      38.838  17.939  56.250  1.00 73.45           H  
ATOM    255  HA  GLN A  15      40.834  18.773  54.374  1.00 74.62           H  
ATOM    256  HB3 GLN A  15      39.496  20.188  56.731  1.00 74.04           H  
ATOM    257  HB2 GLN A  15      38.987  20.182  55.080  1.00 74.04           H  
ATOM    258  HG3 GLN A  15      39.995  22.249  55.213  1.00 74.74           H  
ATOM    259  HG2 GLN A  15      41.247  21.297  54.462  1.00 74.74           H  
ATOM    260 HE22 GLN A  15      43.226  23.156  56.825  1.00 75.04           H  
ATOM    261 HE21 GLN A  15      42.648  23.112  55.179  1.00 75.04           H  
ATOM    262  N   SER A  16      41.784  18.461  57.543  1.00 73.33           N  
ATOM    263  CA  SER A  16      42.893  18.340  58.493  1.00 73.37           C  
ATOM    264  C   SER A  16      43.700  17.035  58.360  1.00 73.89           C  
ATOM    265  O   SER A  16      44.756  16.918  58.982  1.00 72.75           O  
ATOM    266  CB  SER A  16      42.344  18.537  59.924  1.00 73.94           C  
ATOM    267  OG  SER A  16      41.575  17.435  60.370  1.00 74.20           O  
ATOM    268  H   SER A  16      40.857  18.441  57.950  1.00 73.33           H  
ATOM    269  HA  SER A  16      43.580  19.163  58.287  1.00 73.37           H  
ATOM    270  HB3 SER A  16      41.737  19.442  59.979  1.00 73.94           H  
ATOM    271  HB2 SER A  16      43.169  18.677  60.623  1.00 73.94           H  
ATOM    272  HG  SER A  16      40.722  17.466  59.928  1.00 74.20           H  
ATOM    273  N   LYS A  17      43.185  16.085  57.566  1.00 73.35           N  
ATOM    274  CA  LYS A  17      43.735  14.758  57.376  1.00 71.25           C  
ATOM    275  C   LYS A  17      43.201  14.211  56.045  1.00 70.65           C  
ATOM    276  O   LYS A  17      42.217  13.472  56.027  1.00 69.88           O  
ATOM    277  CB  LYS A  17      43.437  13.916  58.645  1.00 70.22           C  
ATOM    278  CG  LYS A  17      43.674  12.404  58.561  1.00 67.86           C  
ATOM    279  CD  LYS A  17      45.037  11.995  57.972  1.00 67.31           C  
ATOM    280  CE  LYS A  17      45.329  10.494  58.116  1.00 66.20           C  
ATOM    281  NZ  LYS A  17      44.271   9.657  57.521  1.00 66.04           N1+
ATOM    282  H   LYS A  17      42.310  16.266  57.095  1.00 73.35           H  
ATOM    283  HA  LYS A  17      44.819  14.845  57.278  1.00 71.25           H  
ATOM    284  HB3 LYS A  17      42.398  14.059  58.941  1.00 70.22           H  
ATOM    285  HB2 LYS A  17      44.027  14.311  59.472  1.00 70.22           H  
ATOM    286  HG3 LYS A  17      42.860  11.950  57.995  1.00 67.86           H  
ATOM    287  HG2 LYS A  17      43.587  11.994  59.569  1.00 67.86           H  
ATOM    288  HD3 LYS A  17      45.829  12.562  58.462  1.00 67.31           H  
ATOM    289  HD2 LYS A  17      45.087  12.264  56.916  1.00 67.31           H  
ATOM    290  HE3 LYS A  17      45.426  10.230  59.169  1.00 66.20           H  
ATOM    291  HE2 LYS A  17      46.279  10.255  57.639  1.00 66.20           H  
ATOM    292  HZ1 LYS A  17      44.526   8.685  57.630  1.00 66.04           H  
ATOM    293  HZ2 LYS A  17      43.385   9.837  57.969  1.00 66.04           H  
ATOM    294  HZ3 LYS A  17      44.206   9.857  56.532  1.00 66.04           H  
ATOM    295  N   LYS A  18      43.873  14.602  54.947  1.00 70.19           N  
ATOM    296  CA  LYS A  18      43.634  14.076  53.602  1.00 70.07           C  
ATOM    297  C   LYS A  18      44.012  12.587  53.540  1.00 68.58           C  
ATOM    298  O   LYS A  18      45.101  12.218  53.984  1.00 68.34           O  
ATOM    299  CB  LYS A  18      44.446  14.900  52.577  1.00 70.73           C  
ATOM    300  CG  LYS A  18      44.242  14.473  51.102  1.00 71.89           C  
ATOM    301  CD  LYS A  18      45.258  15.071  50.110  1.00 72.87           C  
ATOM    302  CE  LYS A  18      46.521  14.212  49.877  1.00 75.22           C  
ATOM    303  NZ  LYS A  18      47.408  14.137  51.053  1.00 75.50           N1+
ATOM    304  H   LYS A  18      44.649  15.240  55.044  1.00 70.19           H  
ATOM    305  HA  LYS A  18      42.571  14.190  53.377  1.00 70.07           H  
ATOM    306  HB3 LYS A  18      45.498  14.838  52.848  1.00 70.73           H  
ATOM    307  HB2 LYS A  18      44.181  15.954  52.671  1.00 70.73           H  
ATOM    308  HG3 LYS A  18      43.239  14.782  50.802  1.00 71.89           H  
ATOM    309  HG2 LYS A  18      44.250  13.390  50.988  1.00 71.89           H  
ATOM    310  HD3 LYS A  18      45.549  16.070  50.438  1.00 72.87           H  
ATOM    311  HD2 LYS A  18      44.760  15.219  49.151  1.00 72.87           H  
ATOM    312  HE3 LYS A  18      47.098  14.637  49.055  1.00 75.22           H  
ATOM    313  HE2 LYS A  18      46.243  13.201  49.575  1.00 75.22           H  
ATOM    314  HZ1 LYS A  18      46.913  13.705  51.820  1.00 75.50           H  
ATOM    315  HZ2 LYS A  18      48.224  13.587  50.828  1.00 75.50           H  
ATOM    316  HZ3 LYS A  18      47.695  15.068  51.321  1.00 75.50           H  
ATOM    317  N   ILE A  19      43.112  11.776  52.966  1.00 67.39           N  
ATOM    318  CA  ILE A  19      43.312  10.339  52.809  1.00 67.91           C  
ATOM    319  C   ILE A  19      44.252  10.067  51.616  1.00 69.39           C  
ATOM    320  O   ILE A  19      44.052  10.630  50.538  1.00 71.55           O  
ATOM    321  CB  ILE A  19      41.968   9.589  52.587  1.00 66.42           C  
ATOM    322  CG1 ILE A  19      40.878   9.989  53.612  1.00 65.76           C  
ATOM    323  CG2 ILE A  19      42.141   8.054  52.568  1.00 62.99           C  
ATOM    324  CD1 ILE A  19      41.279   9.841  55.088  1.00 64.76           C  
ATOM    325  H   ILE A  19      42.239  12.148  52.622  1.00 67.39           H  
ATOM    326  HA  ILE A  19      43.766   9.957  53.723  1.00 67.91           H  
ATOM    327  HB  ILE A  19      41.580   9.879  51.611  1.00 66.42           H  
ATOM    328 HG13 ILE A  19      39.971   9.413  53.424  1.00 65.76           H  
ATOM    329 HG12 ILE A  19      40.589  11.027  53.441  1.00 65.76           H  
ATOM    330 HG21 ILE A  19      41.180   7.549  52.462  1.00 62.99           H  
ATOM    331 HG22 ILE A  19      42.762   7.720  51.739  1.00 62.99           H  
ATOM    332 HG23 ILE A  19      42.602   7.691  53.486  1.00 62.99           H  
ATOM    333 HD11 ILE A  19      40.402   9.908  55.731  1.00 64.76           H  
ATOM    334 HD12 ILE A  19      41.759   8.883  55.288  1.00 64.76           H  
ATOM    335 HD13 ILE A  19      41.966  10.631  55.394  1.00 64.76           H  
ATOM    336  N   THR A  20      45.266   9.221  51.847  1.00 69.79           N  
ATOM    337  CA  THR A  20      46.268   8.831  50.856  1.00 69.85           C  
ATOM    338  C   THR A  20      45.840   7.564  50.091  1.00 69.50           C  
ATOM    339  O   THR A  20      44.934   6.853  50.522  1.00 68.93           O  
ATOM    340  CB  THR A  20      47.646   8.559  51.525  1.00 69.62           C  
ATOM    341  OG1 THR A  20      47.736   7.298  52.164  1.00 72.05           O  
ATOM    342  CG2 THR A  20      48.107   9.669  52.482  1.00 68.61           C  
ATOM    343  H   THR A  20      45.372   8.809  52.767  1.00 69.79           H  
ATOM    344  HA  THR A  20      46.396   9.638  50.131  1.00 69.85           H  
ATOM    345  HB  THR A  20      48.389   8.523  50.727  1.00 69.62           H  
ATOM    346  HG1 THR A  20      48.627   7.197  52.516  1.00 72.05           H  
ATOM    347 HG21 THR A  20      49.115   9.476  52.850  1.00 68.61           H  
ATOM    348 HG22 THR A  20      48.120  10.636  51.979  1.00 68.61           H  
ATOM    349 HG23 THR A  20      47.455   9.756  53.350  1.00 68.61           H  
ATOM    350  N   LYS A  21      46.539   7.296  48.976  1.00 69.65           N  
ATOM    351  CA  LYS A  21      46.348   6.130  48.110  1.00 68.45           C  
ATOM    352  C   LYS A  21      46.534   4.787  48.842  1.00 68.87           C  
ATOM    353  O   LYS A  21      45.777   3.854  48.580  1.00 68.30           O  
ATOM    354  CB  LYS A  21      47.337   6.243  46.931  1.00 67.70           C  
ATOM    355  CG  LYS A  21      46.882   5.529  45.643  1.00 66.09           C  
ATOM    356  CD  LYS A  21      46.604   6.487  44.465  1.00 67.62           C  
ATOM    357  CE  LYS A  21      45.248   7.217  44.499  1.00 67.55           C  
ATOM    358  NZ  LYS A  21      45.099   8.197  45.591  1.00 67.86           N1+
ATOM    359  H   LYS A  21      47.285   7.920  48.707  1.00 69.65           H  
ATOM    360  HA  LYS A  21      45.325   6.162  47.734  1.00 68.45           H  
ATOM    361  HB3 LYS A  21      48.323   5.884  47.231  1.00 67.70           H  
ATOM    362  HB2 LYS A  21      47.508   7.294  46.698  1.00 67.70           H  
ATOM    363  HG3 LYS A  21      46.005   4.906  45.827  1.00 66.09           H  
ATOM    364  HG2 LYS A  21      47.668   4.834  45.344  1.00 66.09           H  
ATOM    365  HD3 LYS A  21      46.650   5.907  43.542  1.00 67.62           H  
ATOM    366  HD2 LYS A  21      47.413   7.214  44.379  1.00 67.62           H  
ATOM    367  HE3 LYS A  21      44.459   6.474  44.565  1.00 67.55           H  
ATOM    368  HE2 LYS A  21      45.103   7.756  43.563  1.00 67.55           H  
ATOM    369  HZ1 LYS A  21      45.240   7.740  46.479  1.00 67.86           H  
ATOM    370  HZ2 LYS A  21      45.765   8.947  45.475  1.00 67.86           H  
ATOM    371  HZ3 LYS A  21      44.157   8.566  45.556  1.00 67.86           H  
ATOM    372  N   GLU A  22      47.510   4.733  49.767  1.00 68.50           N  
ATOM    373  CA  GLU A  22      47.774   3.571  50.612  1.00 69.11           C  
ATOM    374  C   GLU A  22      46.674   3.368  51.667  1.00 68.10           C  
ATOM    375  O   GLU A  22      46.302   2.226  51.917  1.00 69.30           O  
ATOM    376  CB  GLU A  22      49.152   3.716  51.283  1.00 71.08           C  
ATOM    377  CG  GLU A  22      49.609   2.442  52.039  1.00 73.41           C  
ATOM    378  CD  GLU A  22      50.719   2.653  53.077  1.00 74.92           C  
ATOM    379  OE1 GLU A  22      51.434   3.679  53.002  1.00 73.28           O  
ATOM    380  OE2 GLU A  22      50.823   1.768  53.955  1.00 75.87           O1-
ATOM    381  H   GLU A  22      48.079   5.548  49.942  1.00 68.50           H  
ATOM    382  HA  GLU A  22      47.800   2.688  49.971  1.00 69.11           H  
ATOM    383  HB3 GLU A  22      49.105   4.560  51.973  1.00 71.08           H  
ATOM    384  HB2 GLU A  22      49.902   3.979  50.535  1.00 71.08           H  
ATOM    385  HG3 GLU A  22      49.950   1.699  51.317  1.00 73.41           H  
ATOM    386  HG2 GLU A  22      48.775   1.978  52.564  1.00 73.41           H  
ATOM    387  N   GLU A  23      46.160   4.462  52.251  1.00 66.41           N  
ATOM    388  CA  GLU A  23      45.052   4.420  53.206  1.00 64.65           C  
ATOM    389  C   GLU A  23      43.743   3.942  52.570  1.00 63.68           C  
ATOM    390  O   GLU A  23      43.070   3.117  53.177  1.00 60.63           O  
ATOM    391  CB  GLU A  23      44.896   5.779  53.896  1.00 64.28           C  
ATOM    392  CG  GLU A  23      46.062   6.064  54.865  1.00 63.52           C  
ATOM    393  CD  GLU A  23      46.043   7.458  55.497  1.00 66.88           C  
ATOM    394  OE1 GLU A  23      45.528   8.404  54.860  1.00 66.37           O  
ATOM    395  OE2 GLU A  23      46.554   7.563  56.633  1.00 69.59           O1-
ATOM    396  H   GLU A  23      46.514   5.379  52.014  1.00 66.41           H  
ATOM    397  HA  GLU A  23      45.309   3.688  53.974  1.00 64.65           H  
ATOM    398  HB3 GLU A  23      43.953   5.819  54.444  1.00 64.28           H  
ATOM    399  HB2 GLU A  23      44.839   6.555  53.133  1.00 64.28           H  
ATOM    400  HG3 GLU A  23      47.018   5.949  54.356  1.00 63.52           H  
ATOM    401  HG2 GLU A  23      46.052   5.312  55.656  1.00 63.52           H  
ATOM    402  N   PHE A  24      43.454   4.384  51.333  1.00 63.73           N  
ATOM    403  CA  PHE A  24      42.376   3.846  50.501  1.00 63.12           C  
ATOM    404  C   PHE A  24      42.522   2.346  50.188  1.00 63.83           C  
ATOM    405  O   PHE A  24      41.513   1.643  50.189  1.00 65.38           O  
ATOM    406  CB  PHE A  24      42.252   4.662  49.200  1.00 61.90           C  
ATOM    407  CG  PHE A  24      41.627   6.036  49.354  1.00 60.22           C  
ATOM    408  CD1 PHE A  24      40.306   6.166  49.835  1.00 61.08           C  
ATOM    409  CD2 PHE A  24      42.317   7.192  48.932  1.00 59.60           C  
ATOM    410  CE1 PHE A  24      39.702   7.414  49.882  1.00 60.93           C  
ATOM    411  CE2 PHE A  24      41.700   8.433  48.999  1.00 60.72           C  
ATOM    412  CZ  PHE A  24      40.397   8.542  49.464  1.00 59.19           C  
ATOM    413  H   PHE A  24      44.049   5.081  50.904  1.00 63.73           H  
ATOM    414  HA  PHE A  24      41.448   3.947  51.067  1.00 63.12           H  
ATOM    415  HB3 PHE A  24      41.653   4.122  48.464  1.00 61.90           H  
ATOM    416  HB2 PHE A  24      43.237   4.772  48.747  1.00 61.90           H  
ATOM    417  HD1 PHE A  24      39.752   5.293  50.136  1.00 61.08           H  
ATOM    418  HD2 PHE A  24      43.314   7.117  48.529  1.00 59.60           H  
ATOM    419  HE1 PHE A  24      38.687   7.507  50.239  1.00 60.93           H  
ATOM    420  HE2 PHE A  24      42.232   9.316  48.674  1.00 60.72           H  
ATOM    421  HZ  PHE A  24      39.924   9.512  49.504  1.00 59.19           H  
ATOM    422  N   ALA A  25      43.767   1.883  49.972  1.00 64.21           N  
ATOM    423  CA  ALA A  25      44.101   0.473  49.769  1.00 64.64           C  
ATOM    424  C   ALA A  25      43.895  -0.376  51.033  1.00 64.38           C  
ATOM    425  O   ALA A  25      43.336  -1.464  50.925  1.00 65.55           O  
ATOM    426  CB  ALA A  25      45.541   0.344  49.244  1.00 65.97           C  
ATOM    427  H   ALA A  25      44.546   2.527  49.976  1.00 64.21           H  
ATOM    428  HA  ALA A  25      43.427   0.084  49.004  1.00 64.64           H  
ATOM    429  HB1 ALA A  25      45.730  -0.665  48.877  1.00 65.97           H  
ATOM    430  HB2 ALA A  25      45.726   1.030  48.418  1.00 65.97           H  
ATOM    431  HB3 ALA A  25      46.284   0.552  50.013  1.00 65.97           H  
ATOM    432  N   ASN A  26      44.309   0.150  52.200  1.00 64.87           N  
ATOM    433  CA  ASN A  26      44.146  -0.475  53.519  1.00 64.89           C  
ATOM    434  C   ASN A  26      42.671  -0.554  53.948  1.00 65.68           C  
ATOM    435  O   ASN A  26      42.280  -1.570  54.523  1.00 66.87           O  
ATOM    436  CB  ASN A  26      44.982   0.287  54.579  1.00 64.77           C  
ATOM    437  CG  ASN A  26      46.504   0.190  54.391  1.00 64.76           C  
ATOM    438  OD1 ASN A  26      47.004  -0.669  53.668  1.00 62.26           O  
ATOM    439  ND2 ASN A  26      47.253   1.071  55.058  1.00 67.50           N  
ATOM    440  H   ASN A  26      44.791   1.041  52.189  1.00 64.87           H  
ATOM    441  HA  ASN A  26      44.530  -1.493  53.429  1.00 64.89           H  
ATOM    442  HB3 ASN A  26      44.766  -0.118  55.569  1.00 64.77           H  
ATOM    443  HB2 ASN A  26      44.688   1.337  54.607  1.00 64.77           H  
ATOM    444 HD22 ASN A  26      48.259   1.056  54.951  1.00 67.50           H  
ATOM    445 HD21 ASN A  26      46.829   1.775  55.643  1.00 67.50           H  
ATOM    446  N   GLU A  27      41.881   0.488  53.635  1.00 66.30           N  
ATOM    447  CA  GLU A  27      40.431   0.527  53.828  1.00 65.47           C  
ATOM    448  C   GLU A  27      39.708  -0.493  52.942  1.00 66.05           C  
ATOM    449  O   GLU A  27      38.939  -1.297  53.462  1.00 66.59           O  
ATOM    450  CB  GLU A  27      39.891   1.953  53.571  1.00 67.34           C  
ATOM    451  CG  GLU A  27      40.299   2.999  54.628  1.00 67.14           C  
ATOM    452  CD  GLU A  27      39.455   2.926  55.902  1.00 68.80           C  
ATOM    453  OE1 GLU A  27      39.798   2.095  56.773  1.00 69.11           O  
ATOM    454  OE2 GLU A  27      38.485   3.711  55.989  1.00 72.49           O1-
ATOM    455  H   GLU A  27      42.289   1.305  53.198  1.00 66.30           H  
ATOM    456  HA  GLU A  27      40.224   0.248  54.861  1.00 65.47           H  
ATOM    457  HB3 GLU A  27      38.803   1.930  53.482  1.00 67.34           H  
ATOM    458  HB2 GLU A  27      40.248   2.299  52.601  1.00 67.34           H  
ATOM    459  HG3 GLU A  27      40.218   3.998  54.196  1.00 67.14           H  
ATOM    460  HG2 GLU A  27      41.343   2.881  54.912  1.00 67.14           H  
ATOM    461  N   PHE A  28      39.991  -0.476  51.630  1.00 64.60           N  
ATOM    462  CA  PHE A  28      39.355  -1.371  50.665  1.00 62.90           C  
ATOM    463  C   PHE A  28      39.750  -2.855  50.843  1.00 64.18           C  
ATOM    464  O   PHE A  28      38.954  -3.728  50.499  1.00 65.38           O  
ATOM    465  CB  PHE A  28      39.575  -0.829  49.236  1.00 62.96           C  
ATOM    466  CG  PHE A  28      38.705  -1.508  48.199  1.00 61.44           C  
ATOM    467  CD1 PHE A  28      37.320  -1.241  48.185  1.00 61.09           C  
ATOM    468  CD2 PHE A  28      39.215  -2.544  47.390  1.00 61.27           C  
ATOM    469  CE1 PHE A  28      36.473  -2.000  47.394  1.00 61.72           C  
ATOM    470  CE2 PHE A  28      38.351  -3.292  46.601  1.00 62.59           C  
ATOM    471  CZ  PHE A  28      36.987  -3.033  46.623  1.00 63.29           C  
ATOM    472  H   PHE A  28      40.642   0.205  51.259  1.00 64.60           H  
ATOM    473  HA  PHE A  28      38.283  -1.320  50.864  1.00 62.90           H  
ATOM    474  HB3 PHE A  28      40.627  -0.883  48.952  1.00 62.96           H  
ATOM    475  HB2 PHE A  28      39.310   0.230  49.218  1.00 62.96           H  
ATOM    476  HD1 PHE A  28      36.911  -0.467  48.818  1.00 61.09           H  
ATOM    477  HD2 PHE A  28      40.271  -2.766  47.400  1.00 61.27           H  
ATOM    478  HE1 PHE A  28      35.412  -1.803  47.399  1.00 61.72           H  
ATOM    479  HE2 PHE A  28      38.734  -4.091  45.983  1.00 62.59           H  
ATOM    480  HZ  PHE A  28      36.313  -3.639  46.041  1.00 63.29           H  
ATOM    481  N   LEU A  29      40.928  -3.123  51.435  1.00 63.29           N  
ATOM    482  CA  LEU A  29      41.363  -4.459  51.844  1.00 64.21           C  
ATOM    483  C   LEU A  29      40.522  -5.036  52.996  1.00 64.26           C  
ATOM    484  O   LEU A  29      40.224  -6.226  52.952  1.00 63.51           O  
ATOM    485  CB  LEU A  29      42.877  -4.447  52.154  1.00 63.00           C  
ATOM    486  CG  LEU A  29      43.500  -5.805  52.559  1.00 63.15           C  
ATOM    487  CD1 LEU A  29      43.275  -6.912  51.508  1.00 61.64           C  
ATOM    488  CD2 LEU A  29      44.995  -5.636  52.882  1.00 65.17           C  
ATOM    489  H   LEU A  29      41.547  -2.360  51.675  1.00 63.29           H  
ATOM    490  HA  LEU A  29      41.203  -5.116  50.990  1.00 64.21           H  
ATOM    491  HB3 LEU A  29      43.067  -3.719  52.944  1.00 63.00           H  
ATOM    492  HB2 LEU A  29      43.409  -4.079  51.276  1.00 63.00           H  
ATOM    493  HG  LEU A  29      43.026  -6.128  53.487  1.00 63.15           H  
ATOM    494 HD11 LEU A  29      44.168  -7.519  51.354  1.00 61.64           H  
ATOM    495 HD12 LEU A  29      42.481  -7.590  51.821  1.00 61.64           H  
ATOM    496 HD13 LEU A  29      42.998  -6.505  50.537  1.00 61.64           H  
ATOM    497 HD21 LEU A  29      45.304  -6.320  53.671  1.00 65.17           H  
ATOM    498 HD22 LEU A  29      45.621  -5.835  52.013  1.00 65.17           H  
ATOM    499 HD23 LEU A  29      45.228  -4.625  53.218  1.00 65.17           H  
ATOM    500  N   LYS A  30      40.114  -4.197  53.966  1.00 65.29           N  
ATOM    501  CA  LYS A  30      39.209  -4.591  55.053  1.00 66.39           C  
ATOM    502  C   LYS A  30      37.801  -4.974  54.567  1.00 66.88           C  
ATOM    503  O   LYS A  30      37.212  -5.887  55.142  1.00 67.91           O  
ATOM    504  CB  LYS A  30      39.122  -3.487  56.122  1.00 67.09           C  
ATOM    505  CG  LYS A  30      40.395  -3.327  56.961  1.00 66.82           C  
ATOM    506  CD  LYS A  30      40.261  -2.173  57.970  1.00 65.66           C  
ATOM    507  CE  LYS A  30      41.479  -1.997  58.891  1.00 66.55           C  
ATOM    508  NZ  LYS A  30      42.669  -1.523  58.161  1.00 62.48           N1+
ATOM    509  H   LYS A  30      40.381  -3.222  53.934  1.00 65.29           H  
ATOM    510  HA  LYS A  30      39.639  -5.475  55.524  1.00 66.39           H  
ATOM    511  HB3 LYS A  30      38.306  -3.714  56.810  1.00 67.09           H  
ATOM    512  HB2 LYS A  30      38.864  -2.536  55.662  1.00 67.09           H  
ATOM    513  HG3 LYS A  30      41.249  -3.162  56.306  1.00 66.82           H  
ATOM    514  HG2 LYS A  30      40.595  -4.257  57.495  1.00 66.82           H  
ATOM    515  HD3 LYS A  30      39.380  -2.344  58.590  1.00 65.66           H  
ATOM    516  HD2 LYS A  30      40.064  -1.242  57.435  1.00 65.66           H  
ATOM    517  HE3 LYS A  30      41.713  -2.933  59.399  1.00 66.55           H  
ATOM    518  HE2 LYS A  30      41.248  -1.265  59.665  1.00 66.55           H  
ATOM    519  HZ1 LYS A  30      42.916  -2.188  57.442  1.00 62.48           H  
ATOM    520  HZ2 LYS A  30      42.460  -0.633  57.730  1.00 62.48           H  
ATOM    521  HZ3 LYS A  30      43.441  -1.410  58.802  1.00 62.48           H  
ATOM    522  N   LEU A  31      37.305  -4.311  53.507  1.00 66.60           N  
ATOM    523  CA  LEU A  31      36.037  -4.643  52.848  1.00 67.29           C  
ATOM    524  C   LEU A  31      36.075  -6.036  52.188  1.00 68.23           C  
ATOM    525  O   LEU A  31      35.106  -6.784  52.320  1.00 68.33           O  
ATOM    526  CB  LEU A  31      35.673  -3.557  51.809  1.00 68.20           C  
ATOM    527  CG  LEU A  31      35.433  -2.147  52.390  1.00 68.63           C  
ATOM    528  CD1 LEU A  31      35.297  -1.102  51.264  1.00 68.13           C  
ATOM    529  CD2 LEU A  31      34.226  -2.115  53.350  1.00 69.59           C  
ATOM    530  H   LEU A  31      37.843  -3.563  53.091  1.00 66.60           H  
ATOM    531  HA  LEU A  31      35.260  -4.671  53.614  1.00 67.29           H  
ATOM    532  HB3 LEU A  31      34.779  -3.860  51.268  1.00 68.20           H  
ATOM    533  HB2 LEU A  31      36.461  -3.503  51.059  1.00 68.20           H  
ATOM    534  HG  LEU A  31      36.314  -1.861  52.963  1.00 68.63           H  
ATOM    535 HD11 LEU A  31      34.415  -0.476  51.377  1.00 68.13           H  
ATOM    536 HD12 LEU A  31      36.154  -0.428  51.261  1.00 68.13           H  
ATOM    537 HD13 LEU A  31      35.238  -1.564  50.279  1.00 68.13           H  
ATOM    538 HD21 LEU A  31      33.691  -1.166  53.326  1.00 69.59           H  
ATOM    539 HD22 LEU A  31      33.505  -2.898  53.116  1.00 69.59           H  
ATOM    540 HD23 LEU A  31      34.546  -2.271  54.379  1.00 69.59           H  
ATOM    541  N   LYS A  32      37.205  -6.371  51.536  1.00 66.66           N  
ATOM    542  CA  LYS A  32      37.457  -7.686  50.939  1.00 66.43           C  
ATOM    543  C   LYS A  32      37.671  -8.805  51.977  1.00 66.42           C  
ATOM    544  O   LYS A  32      37.234  -9.928  51.725  1.00 66.70           O  
ATOM    545  CB  LYS A  32      38.647  -7.614  49.962  1.00 68.26           C  
ATOM    546  CG  LYS A  32      38.380  -6.770  48.700  1.00 70.20           C  
ATOM    547  CD  LYS A  32      39.391  -7.028  47.564  1.00 70.28           C  
ATOM    548  CE  LYS A  32      40.874  -6.799  47.918  1.00 71.38           C  
ATOM    549  NZ  LYS A  32      41.184  -5.382  48.172  1.00 71.17           N1+
ATOM    550  H   LYS A  32      37.956  -5.698  51.472  1.00 66.66           H  
ATOM    551  HA  LYS A  32      36.572  -7.962  50.365  1.00 66.43           H  
ATOM    552  HB3 LYS A  32      38.882  -8.629  49.636  1.00 68.26           H  
ATOM    553  HB2 LYS A  32      39.536  -7.250  50.478  1.00 68.26           H  
ATOM    554  HG3 LYS A  32      38.365  -5.712  48.955  1.00 70.20           H  
ATOM    555  HG2 LYS A  32      37.382  -6.992  48.322  1.00 70.20           H  
ATOM    556  HD3 LYS A  32      39.121  -6.415  46.703  1.00 70.28           H  
ATOM    557  HD2 LYS A  32      39.273  -8.058  47.224  1.00 70.28           H  
ATOM    558  HE3 LYS A  32      41.499  -7.131  47.088  1.00 71.38           H  
ATOM    559  HE2 LYS A  32      41.168  -7.394  48.782  1.00 71.38           H  
ATOM    560  HZ1 LYS A  32      40.626  -5.046  48.945  1.00 71.17           H  
ATOM    561  HZ2 LYS A  32      42.165  -5.282  48.393  1.00 71.17           H  
ATOM    562  HZ3 LYS A  32      40.970  -4.840  47.347  1.00 71.17           H  
ATOM    563  N   ARG A  33      38.301  -8.486  53.124  1.00 65.04           N  
ATOM    564  CA  ARG A  33      38.468  -9.403  54.259  1.00 63.82           C  
ATOM    565  C   ARG A  33      37.128  -9.795  54.901  1.00 63.54           C  
ATOM    566  O   ARG A  33      36.973 -10.959  55.266  1.00 63.00           O  
ATOM    567  CB  ARG A  33      39.353  -8.774  55.349  1.00 63.22           C  
ATOM    568  CG  ARG A  33      40.858  -8.738  55.054  1.00 64.76           C  
ATOM    569  CD  ARG A  33      41.590  -8.070  56.227  1.00 66.22           C  
ATOM    570  NE  ARG A  33      43.033  -7.900  55.996  1.00 65.50           N  
ATOM    571  CZ  ARG A  33      43.861  -7.099  56.696  1.00 64.51           C  
ATOM    572  NH1 ARG A  33      43.419  -6.279  57.663  1.00 63.38           N  
ATOM    573  NH2 ARG A  33      45.172  -7.125  56.428  1.00 63.56           N1+
ATOM    574  H   ARG A  33      38.661  -7.549  53.249  1.00 65.04           H  
ATOM    575  HA  ARG A  33      38.942 -10.319  53.902  1.00 63.82           H  
ATOM    576  HB3 ARG A  33      39.236  -9.342  56.275  1.00 63.22           H  
ATOM    577  HB2 ARG A  33      38.993  -7.773  55.579  1.00 63.22           H  
ATOM    578  HG3 ARG A  33      41.109  -8.285  54.096  1.00 64.76           H  
ATOM    579  HG2 ARG A  33      41.181  -9.778  54.988  1.00 64.76           H  
ATOM    580  HD3 ARG A  33      41.537  -8.745  57.082  1.00 66.22           H  
ATOM    581  HD2 ARG A  33      41.091  -7.150  56.532  1.00 66.22           H  
ATOM    582  HE  ARG A  33      43.430  -8.487  55.277  1.00 65.50           H  
ATOM    583 HH12 ARG A  33      44.065  -5.709  58.189  1.00 63.38           H  
ATOM    584 HH11 ARG A  33      42.437  -6.261  57.894  1.00 63.38           H  
ATOM    585 HH22 ARG A  33      45.814  -6.541  56.943  1.00 63.56           H  
ATOM    586 HH21 ARG A  33      45.536  -7.739  55.713  1.00 63.56           H  
ATOM    587  N   GLN A  34      36.190  -8.839  55.025  1.00 63.79           N  
ATOM    588  CA  GLN A  34      34.848  -9.104  55.543  1.00 65.31           C  
ATOM    589  C   GLN A  34      34.032 -10.036  54.641  1.00 64.37           C  
ATOM    590  O   GLN A  34      33.380 -10.935  55.164  1.00 63.41           O  
ATOM    591  CB  GLN A  34      34.094  -7.797  55.831  1.00 68.08           C  
ATOM    592  CG  GLN A  34      34.598  -7.102  57.106  1.00 70.32           C  
ATOM    593  CD  GLN A  34      33.634  -6.017  57.570  1.00 73.76           C  
ATOM    594  OE1 GLN A  34      32.508  -6.318  57.963  1.00 74.12           O  
ATOM    595  NE2 GLN A  34      34.078  -4.760  57.548  1.00 73.47           N  
ATOM    596  H   GLN A  34      36.388  -7.891  54.732  1.00 63.79           H  
ATOM    597  HA  GLN A  34      34.969  -9.633  56.491  1.00 65.31           H  
ATOM    598  HB3 GLN A  34      33.031  -8.020  55.946  1.00 68.08           H  
ATOM    599  HB2 GLN A  34      34.167  -7.117  54.981  1.00 68.08           H  
ATOM    600  HG3 GLN A  34      35.599  -6.699  56.963  1.00 70.32           H  
ATOM    601  HG2 GLN A  34      34.676  -7.826  57.918  1.00 70.32           H  
ATOM    602 HE22 GLN A  34      33.490  -4.003  57.864  1.00 73.47           H  
ATOM    603 HE21 GLN A  34      35.011  -4.557  57.221  1.00 73.47           H  
ATOM    604  N   SER A  35      34.138  -9.848  53.315  1.00 65.34           N  
ATOM    605  CA  SER A  35      33.530 -10.721  52.310  1.00 66.44           C  
ATOM    606  C   SER A  35      34.068 -12.164  52.350  1.00 66.29           C  
ATOM    607  O   SER A  35      33.290 -13.090  52.128  1.00 66.16           O  
ATOM    608  CB  SER A  35      33.725 -10.104  50.914  1.00 66.69           C  
ATOM    609  OG  SER A  35      32.912  -8.958  50.769  1.00 67.62           O  
ATOM    610  H   SER A  35      34.684  -9.074  52.963  1.00 65.34           H  
ATOM    611  HA  SER A  35      32.459 -10.778  52.517  1.00 66.44           H  
ATOM    612  HB3 SER A  35      33.441 -10.813  50.135  1.00 66.69           H  
ATOM    613  HB2 SER A  35      34.767  -9.836  50.736  1.00 66.69           H  
ATOM    614  HG  SER A  35      31.992  -9.237  50.764  1.00 67.62           H  
ATOM    615  N   THR A  36      35.364 -12.329  52.677  1.00 65.56           N  
ATOM    616  CA  THR A  36      36.013 -13.630  52.865  1.00 66.53           C  
ATOM    617  C   THR A  36      35.516 -14.357  54.130  1.00 65.98           C  
ATOM    618  O   THR A  36      35.267 -15.561  54.065  1.00 65.00           O  
ATOM    619  CB  THR A  36      37.559 -13.496  52.957  1.00 66.53           C  
ATOM    620  OG1 THR A  36      38.044 -12.879  51.781  1.00 68.09           O  
ATOM    621  CG2 THR A  36      38.326 -14.818  53.143  1.00 65.03           C  
ATOM    622  H   THR A  36      35.934 -11.515  52.856  1.00 65.56           H  
ATOM    623  HA  THR A  36      35.772 -14.254  52.001  1.00 66.53           H  
ATOM    624  HB  THR A  36      37.823 -12.838  53.784  1.00 66.53           H  
ATOM    625  HG1 THR A  36      37.693 -11.985  51.730  1.00 68.09           H  
ATOM    626 HG21 THR A  36      39.403 -14.656  53.083  1.00 65.03           H  
ATOM    627 HG22 THR A  36      38.129 -15.274  54.113  1.00 65.03           H  
ATOM    628 HG23 THR A  36      38.059 -15.541  52.371  1.00 65.03           H  
ATOM    629  N   LYS A  37      35.346 -13.608  55.236  1.00 65.58           N  
ATOM    630  CA  LYS A  37      34.804 -14.108  56.499  1.00 65.90           C  
ATOM    631  C   LYS A  37      33.324 -14.512  56.374  1.00 66.79           C  
ATOM    632  O   LYS A  37      32.968 -15.589  56.843  1.00 68.38           O  
ATOM    633  CB  LYS A  37      35.062 -13.069  57.616  1.00 67.06           C  
ATOM    634  CG  LYS A  37      34.593 -13.458  59.034  1.00 64.57           C  
ATOM    635  CD  LYS A  37      35.136 -14.810  59.531  1.00 65.88           C  
ATOM    636  CE  LYS A  37      34.905 -15.026  61.036  1.00 67.98           C  
ATOM    637  NZ  LYS A  37      35.149 -16.424  61.433  1.00 69.40           N1+
ATOM    638  H   LYS A  37      35.578 -12.624  55.211  1.00 65.58           H  
ATOM    639  HA  LYS A  37      35.368 -15.009  56.745  1.00 65.90           H  
ATOM    640  HB3 LYS A  37      34.596 -12.121  57.346  1.00 67.06           H  
ATOM    641  HB2 LYS A  37      36.133 -12.868  57.657  1.00 67.06           H  
ATOM    642  HG3 LYS A  37      33.503 -13.470  59.073  1.00 64.57           H  
ATOM    643  HG2 LYS A  37      34.903 -12.673  59.724  1.00 64.57           H  
ATOM    644  HD3 LYS A  37      36.202 -14.881  59.307  1.00 65.88           H  
ATOM    645  HD2 LYS A  37      34.654 -15.612  58.971  1.00 65.88           H  
ATOM    646  HE3 LYS A  37      33.880 -14.773  61.307  1.00 67.98           H  
ATOM    647  HE2 LYS A  37      35.555 -14.368  61.614  1.00 67.98           H  
ATOM    648  HZ1 LYS A  37      34.492 -17.016  60.938  1.00 69.40           H  
ATOM    649  HZ2 LYS A  37      36.094 -16.692  61.197  1.00 69.40           H  
ATOM    650  HZ3 LYS A  37      35.001 -16.526  62.426  1.00 69.40           H  
ATOM    651  N   TYR A  38      32.512 -13.687  55.689  1.00 67.47           N  
ATOM    652  CA  TYR A  38      31.109 -13.980  55.377  1.00 67.14           C  
ATOM    653  C   TYR A  38      30.918 -15.181  54.433  1.00 66.70           C  
ATOM    654  O   TYR A  38      29.901 -15.860  54.561  1.00 66.02           O  
ATOM    655  CB  TYR A  38      30.412 -12.728  54.798  1.00 67.72           C  
ATOM    656  CG  TYR A  38      30.242 -11.533  55.728  1.00 66.49           C  
ATOM    657  CD1 TYR A  38      29.888 -11.705  57.085  1.00 65.20           C  
ATOM    658  CD2 TYR A  38      30.394 -10.225  55.218  1.00 66.75           C  
ATOM    659  CE1 TYR A  38      29.708 -10.587  57.922  1.00 64.42           C  
ATOM    660  CE2 TYR A  38      30.216  -9.106  56.055  1.00 65.12           C  
ATOM    661  CZ  TYR A  38      29.873  -9.287  57.409  1.00 65.41           C  
ATOM    662  OH  TYR A  38      29.697  -8.204  58.220  1.00 61.38           O  
ATOM    663  H   TYR A  38      32.869 -12.803  55.350  1.00 67.47           H  
ATOM    664  HA  TYR A  38      30.625 -14.260  56.313  1.00 67.14           H  
ATOM    665  HB3 TYR A  38      29.408 -12.994  54.468  1.00 67.72           H  
ATOM    666  HB2 TYR A  38      30.942 -12.406  53.900  1.00 67.72           H  
ATOM    667  HD1 TYR A  38      29.739 -12.689  57.502  1.00 65.20           H  
ATOM    668  HD2 TYR A  38      30.651 -10.073  54.181  1.00 66.75           H  
ATOM    669  HE1 TYR A  38      29.436 -10.731  58.958  1.00 64.42           H  
ATOM    670  HE2 TYR A  38      30.341  -8.111  55.654  1.00 65.12           H  
ATOM    671  HH  TYR A  38      29.849  -7.373  57.764  1.00 61.38           H  
ATOM    672  N   LYS A  39      31.889 -15.449  53.540  1.00 67.73           N  
ATOM    673  CA  LYS A  39      31.898 -16.633  52.676  1.00 70.00           C  
ATOM    674  C   LYS A  39      32.196 -17.902  53.491  1.00 70.74           C  
ATOM    675  O   LYS A  39      31.438 -18.866  53.388  1.00 71.69           O  
ATOM    676  CB  LYS A  39      32.883 -16.417  51.502  1.00 70.61           C  
ATOM    677  CG  LYS A  39      32.791 -17.428  50.333  1.00 70.48           C  
ATOM    678  CD  LYS A  39      33.392 -18.837  50.543  1.00 72.30           C  
ATOM    679  CE  LYS A  39      34.877 -18.884  50.954  1.00 74.69           C  
ATOM    680  NZ  LYS A  39      35.769 -18.381  49.893  1.00 76.46           N1+
ATOM    681  H   LYS A  39      32.689 -14.836  53.472  1.00 67.73           H  
ATOM    682  HA  LYS A  39      30.898 -16.741  52.250  1.00 70.00           H  
ATOM    683  HB3 LYS A  39      33.908 -16.325  51.861  1.00 70.61           H  
ATOM    684  HB2 LYS A  39      32.648 -15.445  51.069  1.00 70.61           H  
ATOM    685  HG3 LYS A  39      33.260 -16.977  49.457  1.00 70.48           H  
ATOM    686  HG2 LYS A  39      31.742 -17.542  50.057  1.00 70.48           H  
ATOM    687  HD3 LYS A  39      33.269 -19.397  49.614  1.00 72.30           H  
ATOM    688  HD2 LYS A  39      32.801 -19.398  51.264  1.00 72.30           H  
ATOM    689  HE3 LYS A  39      35.159 -19.916  51.167  1.00 74.69           H  
ATOM    690  HE2 LYS A  39      35.048 -18.322  51.871  1.00 74.69           H  
ATOM    691  HZ1 LYS A  39      35.546 -17.416  49.695  1.00 76.46           H  
ATOM    692  HZ2 LYS A  39      36.729 -18.448  50.199  1.00 76.46           H  
ATOM    693  HZ3 LYS A  39      35.644 -18.932  49.056  1.00 76.46           H  
ATOM    694  N   ALA A  40      33.265 -17.860  54.308  1.00 71.85           N  
ATOM    695  CA  ALA A  40      33.697 -18.945  55.192  1.00 72.68           C  
ATOM    696  C   ALA A  40      32.644 -19.349  56.241  1.00 72.89           C  
ATOM    697  O   ALA A  40      32.471 -20.543  56.484  1.00 73.93           O  
ATOM    698  CB  ALA A  40      35.016 -18.543  55.869  1.00 72.93           C  
ATOM    699  H   ALA A  40      33.825 -17.018  54.341  1.00 71.85           H  
ATOM    700  HA  ALA A  40      33.890 -19.818  54.565  1.00 72.68           H  
ATOM    701  HB1 ALA A  40      35.387 -19.338  56.516  1.00 72.93           H  
ATOM    702  HB2 ALA A  40      35.789 -18.335  55.129  1.00 72.93           H  
ATOM    703  HB3 ALA A  40      34.894 -17.647  56.481  1.00 72.93           H  
ATOM    704  N   ASP A  41      31.938 -18.351  56.799  1.00 71.52           N  
ATOM    705  CA  ASP A  41      30.825 -18.520  57.739  1.00 70.37           C  
ATOM    706  C   ASP A  41      29.498 -18.913  57.066  1.00 69.76           C  
ATOM    707  O   ASP A  41      28.580 -19.307  57.786  1.00 67.78           O  
ATOM    708  CB  ASP A  41      30.597 -17.257  58.610  1.00 70.92           C  
ATOM    709  CG  ASP A  41      31.752 -16.842  59.536  1.00 72.17           C  
ATOM    710  OD1 ASP A  41      32.629 -17.683  59.839  1.00 72.23           O  
ATOM    711  OD2 ASP A  41      31.677 -15.695  60.029  1.00 71.79           O1-
ATOM    712  H   ASP A  41      32.176 -17.394  56.571  1.00 71.52           H  
ATOM    713  HA  ASP A  41      31.071 -19.350  58.405  1.00 70.37           H  
ATOM    714  HB3 ASP A  41      29.713 -17.381  59.237  1.00 70.92           H  
ATOM    715  HB2 ASP A  41      30.398 -16.414  57.947  1.00 70.92           H  
ATOM    716  N   LYS A  42      29.403 -18.797  55.727  1.00 68.50           N  
ATOM    717  CA  LYS A  42      28.210 -19.075  54.910  1.00 67.33           C  
ATOM    718  C   LYS A  42      27.030 -18.143  55.268  1.00 66.96           C  
ATOM    719  O   LYS A  42      25.881 -18.584  55.286  1.00 64.87           O  
ATOM    720  CB  LYS A  42      27.814 -20.572  54.989  1.00 67.94           C  
ATOM    721  CG  LYS A  42      28.927 -21.553  54.587  1.00 68.46           C  
ATOM    722  CD  LYS A  42      28.508 -23.012  54.839  1.00 66.10           C  
ATOM    723  CE  LYS A  42      29.569 -24.050  54.440  1.00 65.82           C  
ATOM    724  NZ  LYS A  42      29.742 -24.143  52.979  1.00 65.70           N1+
ATOM    725  H   LYS A  42      30.214 -18.483  55.212  1.00 68.50           H  
ATOM    726  HA  LYS A  42      28.482 -18.848  53.878  1.00 67.33           H  
ATOM    727  HB3 LYS A  42      26.951 -20.756  54.347  1.00 67.94           H  
ATOM    728  HB2 LYS A  42      27.482 -20.813  56.000  1.00 67.94           H  
ATOM    729  HG3 LYS A  42      29.837 -21.348  55.152  1.00 68.46           H  
ATOM    730  HG2 LYS A  42      29.176 -21.397  53.537  1.00 68.46           H  
ATOM    731  HD3 LYS A  42      27.568 -23.221  54.325  1.00 66.10           H  
ATOM    732  HD2 LYS A  42      28.292 -23.134  55.901  1.00 66.10           H  
ATOM    733  HE3 LYS A  42      29.273 -25.034  54.806  1.00 65.82           H  
ATOM    734  HE2 LYS A  42      30.527 -23.813  54.904  1.00 65.82           H  
ATOM    735  HZ1 LYS A  42      30.038 -23.248  52.617  1.00 65.70           H  
ATOM    736  HZ2 LYS A  42      30.441 -24.840  52.764  1.00 65.70           H  
ATOM    737  HZ3 LYS A  42      28.865 -24.404  52.550  1.00 65.70           H  
ATOM    738  N   THR A  43      27.350 -16.875  55.578  1.00 67.50           N  
ATOM    739  CA  THR A  43      26.412 -15.864  56.073  1.00 65.61           C  
ATOM    740  C   THR A  43      25.380 -15.428  55.018  1.00 64.96           C  
ATOM    741  O   THR A  43      24.238 -15.147  55.380  1.00 66.35           O  
ATOM    742  CB  THR A  43      27.160 -14.593  56.560  1.00 65.03           C  
ATOM    743  OG1 THR A  43      28.119 -14.956  57.533  1.00 65.21           O  
ATOM    744  CG2 THR A  43      26.272 -13.509  57.200  1.00 64.62           C  
ATOM    745  H   THR A  43      28.314 -16.584  55.495  1.00 67.50           H  
ATOM    746  HA  THR A  43      25.869 -16.296  56.917  1.00 65.61           H  
ATOM    747  HB  THR A  43      27.702 -14.148  55.725  1.00 65.03           H  
ATOM    748  HG1 THR A  43      28.735 -15.581  57.144  1.00 65.21           H  
ATOM    749 HG21 THR A  43      26.875 -12.676  57.564  1.00 64.62           H  
ATOM    750 HG22 THR A  43      25.557 -13.094  56.493  1.00 64.62           H  
ATOM    751 HG23 THR A  43      25.710 -13.906  58.045  1.00 64.62           H  
ATOM    752  N   TYR A  44      25.793 -15.417  53.739  1.00 63.87           N  
ATOM    753  CA  TYR A  44      24.958 -15.021  52.609  1.00 62.65           C  
ATOM    754  C   TYR A  44      25.064 -16.078  51.492  1.00 62.66           C  
ATOM    755  O   TYR A  44      25.813 -15.863  50.537  1.00 64.62           O  
ATOM    756  CB  TYR A  44      25.374 -13.614  52.124  1.00 61.84           C  
ATOM    757  CG  TYR A  44      25.412 -12.531  53.185  1.00 61.97           C  
ATOM    758  CD1 TYR A  44      24.221 -12.126  53.820  1.00 61.91           C  
ATOM    759  CD2 TYR A  44      26.638 -11.938  53.551  1.00 60.26           C  
ATOM    760  CE1 TYR A  44      24.255 -11.143  54.826  1.00 60.03           C  
ATOM    761  CE2 TYR A  44      26.673 -10.961  54.564  1.00 60.21           C  
ATOM    762  CZ  TYR A  44      25.484 -10.572  55.209  1.00 59.24           C  
ATOM    763  OH  TYR A  44      25.529  -9.655  56.218  1.00 55.21           O  
ATOM    764  H   TYR A  44      26.741 -15.687  53.519  1.00 63.87           H  
ATOM    765  HA  TYR A  44      23.908 -14.960  52.899  1.00 62.65           H  
ATOM    766  HB3 TYR A  44      24.668 -13.294  51.364  1.00 61.84           H  
ATOM    767  HB2 TYR A  44      26.355 -13.648  51.649  1.00 61.84           H  
ATOM    768  HD1 TYR A  44      23.282 -12.583  53.549  1.00 61.91           H  
ATOM    769  HD2 TYR A  44      27.556 -12.238  53.067  1.00 60.26           H  
ATOM    770  HE1 TYR A  44      23.338 -10.847  55.314  1.00 60.03           H  
ATOM    771  HE2 TYR A  44      27.613 -10.518  54.855  1.00 60.21           H  
ATOM    772  HH  TYR A  44      24.667  -9.466  56.595  1.00 55.21           H  
ATOM    773  N   PRO A  45      24.328 -17.210  51.620  1.00 61.74           N  
ATOM    774  CA  PRO A  45      24.263 -18.243  50.567  1.00 59.12           C  
ATOM    775  C   PRO A  45      23.720 -17.720  49.226  1.00 58.63           C  
ATOM    776  O   PRO A  45      22.898 -16.805  49.213  1.00 58.56           O  
ATOM    777  CB  PRO A  45      23.345 -19.328  51.161  1.00 58.02           C  
ATOM    778  CG  PRO A  45      23.368 -19.098  52.659  1.00 60.10           C  
ATOM    779  CD  PRO A  45      23.488 -17.587  52.759  1.00 61.35           C  
ATOM    780  HA  PRO A  45      25.269 -18.645  50.437  1.00 59.12           H  
ATOM    781  HB3 PRO A  45      23.676 -20.334  50.907  1.00 58.02           H  
ATOM    782  HB2 PRO A  45      22.320 -19.214  50.804  1.00 58.02           H  
ATOM    783  HG3 PRO A  45      24.258 -19.562  53.086  1.00 60.10           H  
ATOM    784  HG2 PRO A  45      22.496 -19.499  53.175  1.00 60.10           H  
ATOM    785  HD2 PRO A  45      22.513 -17.111  52.650  1.00 61.35           H  
ATOM    786  HD3 PRO A  45      23.894 -17.318  53.729  1.00 61.35           H  
ATOM    787  N   THR A  46      24.210 -18.320  48.135  1.00 58.50           N  
ATOM    788  CA  THR A  46      23.817 -18.022  46.758  1.00 57.17           C  
ATOM    789  C   THR A  46      23.283 -19.307  46.078  1.00 56.40           C  
ATOM    790  O   THR A  46      23.473 -19.488  44.876  1.00 55.68           O  
ATOM    791  CB  THR A  46      25.027 -17.444  45.964  1.00 56.95           C  
ATOM    792  OG1 THR A  46      26.088 -18.376  45.859  1.00 55.76           O  
ATOM    793  CG2 THR A  46      25.595 -16.148  46.564  1.00 54.19           C  
ATOM    794  H   THR A  46      24.903 -19.048  48.237  1.00 58.50           H  
ATOM    795  HA  THR A  46      23.008 -17.291  46.731  1.00 57.17           H  
ATOM    796  HB  THR A  46      24.703 -17.209  44.950  1.00 56.95           H  
ATOM    797  HG1 THR A  46      25.774 -19.154  45.390  1.00 55.76           H  
ATOM    798 HG21 THR A  46      26.400 -15.750  45.946  1.00 54.19           H  
ATOM    799 HG22 THR A  46      24.827 -15.379  46.630  1.00 54.19           H  
ATOM    800 HG23 THR A  46      25.997 -16.302  47.566  1.00 54.19           H  
ATOM    801  N   THR A  47      22.609 -20.174  46.860  1.00 57.91           N  
ATOM    802  CA  THR A  47      22.114 -21.495  46.456  1.00 58.88           C  
ATOM    803  C   THR A  47      21.156 -21.490  45.248  1.00 58.59           C  
ATOM    804  O   THR A  47      21.262 -22.396  44.421  1.00 59.21           O  
ATOM    805  CB  THR A  47      21.424 -22.266  47.623  1.00 59.37           C  
ATOM    806  OG1 THR A  47      20.090 -21.862  47.883  1.00 63.33           O  
ATOM    807  CG2 THR A  47      22.219 -22.249  48.935  1.00 60.67           C  
ATOM    808  H   THR A  47      22.431 -19.918  47.821  1.00 57.91           H  
ATOM    809  HA  THR A  47      22.993 -22.070  46.160  1.00 58.88           H  
ATOM    810  HB  THR A  47      21.354 -23.310  47.315  1.00 59.37           H  
ATOM    811  HG1 THR A  47      20.109 -20.963  48.237  1.00 63.33           H  
ATOM    812 HG21 THR A  47      21.757 -22.893  49.684  1.00 60.67           H  
ATOM    813 HG22 THR A  47      23.240 -22.597  48.781  1.00 60.67           H  
ATOM    814 HG23 THR A  47      22.265 -21.245  49.351  1.00 60.67           H  
ATOM    815  N   VAL A  48      20.274 -20.478  45.143  1.00 58.49           N  
ATOM    816  CA  VAL A  48      19.327 -20.357  44.033  1.00 59.57           C  
ATOM    817  C   VAL A  48      20.029 -19.945  42.726  1.00 60.43           C  
ATOM    818  O   VAL A  48      19.698 -20.495  41.679  1.00 61.01           O  
ATOM    819  CB  VAL A  48      18.170 -19.359  44.323  1.00 60.18           C  
ATOM    820  CG1 VAL A  48      17.194 -19.195  43.136  1.00 54.79           C  
ATOM    821  CG2 VAL A  48      17.377 -19.783  45.573  1.00 58.49           C  
ATOM    822  H   VAL A  48      20.249 -19.751  45.848  1.00 58.49           H  
ATOM    823  HA  VAL A  48      18.882 -21.340  43.874  1.00 59.57           H  
ATOM    824  HB  VAL A  48      18.601 -18.378  44.529  1.00 60.18           H  
ATOM    825 HG11 VAL A  48      16.352 -18.560  43.394  1.00 54.79           H  
ATOM    826 HG12 VAL A  48      17.664 -18.744  42.264  1.00 54.79           H  
ATOM    827 HG13 VAL A  48      16.784 -20.157  42.828  1.00 54.79           H  
ATOM    828 HG21 VAL A  48      16.556 -19.098  45.779  1.00 58.49           H  
ATOM    829 HG22 VAL A  48      16.951 -20.779  45.450  1.00 58.49           H  
ATOM    830 HG23 VAL A  48      18.007 -19.802  46.463  1.00 58.49           H  
ATOM    831  N   ALA A  49      21.009 -19.031  42.813  1.00 59.86           N  
ATOM    832  CA  ALA A  49      21.842 -18.612  41.684  1.00 59.93           C  
ATOM    833  C   ALA A  49      22.735 -19.733  41.126  1.00 60.48           C  
ATOM    834  O   ALA A  49      22.988 -19.749  39.922  1.00 59.81           O  
ATOM    835  CB  ALA A  49      22.698 -17.424  42.128  1.00 60.20           C  
ATOM    836  H   ALA A  49      21.244 -18.637  43.714  1.00 59.86           H  
ATOM    837  HA  ALA A  49      21.181 -18.288  40.881  1.00 59.93           H  
ATOM    838  HB1 ALA A  49      23.291 -17.040  41.297  1.00 60.20           H  
ATOM    839  HB2 ALA A  49      22.075 -16.611  42.499  1.00 60.20           H  
ATOM    840  HB3 ALA A  49      23.384 -17.704  42.926  1.00 60.20           H  
ATOM    841  N   GLU A  50      23.163 -20.645  42.015  1.00 61.22           N  
ATOM    842  CA  GLU A  50      23.991 -21.815  41.731  1.00 62.21           C  
ATOM    843  C   GLU A  50      23.227 -23.023  41.159  1.00 62.33           C  
ATOM    844  O   GLU A  50      23.893 -23.953  40.700  1.00 62.29           O  
ATOM    845  CB  GLU A  50      24.735 -22.213  43.018  1.00 62.73           C  
ATOM    846  CG  GLU A  50      25.857 -21.223  43.393  1.00 63.86           C  
ATOM    847  CD  GLU A  50      26.516 -21.496  44.753  1.00 64.13           C  
ATOM    848  OE1 GLU A  50      25.811 -21.946  45.684  1.00 66.37           O  
ATOM    849  OE2 GLU A  50      27.728 -21.208  44.854  1.00 63.64           O1-
ATOM    850  H   GLU A  50      22.913 -20.522  42.987  1.00 61.22           H  
ATOM    851  HA  GLU A  50      24.738 -21.532  40.989  1.00 62.21           H  
ATOM    852  HB3 GLU A  50      25.164 -23.212  42.925  1.00 62.73           H  
ATOM    853  HB2 GLU A  50      24.004 -22.279  43.825  1.00 62.73           H  
ATOM    854  HG3 GLU A  50      25.471 -20.205  43.413  1.00 63.86           H  
ATOM    855  HG2 GLU A  50      26.618 -21.239  42.611  1.00 63.86           H  
ATOM    856  N   LYS A  51      21.878 -23.009  41.166  1.00 64.05           N  
ATOM    857  CA  LYS A  51      21.044 -24.043  40.536  1.00 63.86           C  
ATOM    858  C   LYS A  51      21.361 -24.170  39.029  1.00 63.04           C  
ATOM    859  O   LYS A  51      21.458 -23.125  38.387  1.00 64.09           O  
ATOM    860  CB  LYS A  51      19.554 -23.682  40.696  1.00 65.59           C  
ATOM    861  CG  LYS A  51      18.977 -24.013  42.079  1.00 66.43           C  
ATOM    862  CD  LYS A  51      17.518 -23.546  42.211  1.00 66.82           C  
ATOM    863  CE  LYS A  51      16.743 -24.190  43.371  1.00 65.37           C  
ATOM    864  NZ  LYS A  51      16.317 -25.566  43.051  1.00 64.39           N1+
ATOM    865  H   LYS A  51      21.392 -22.218  41.564  1.00 64.05           H  
ATOM    866  HA  LYS A  51      21.238 -24.958  41.088  1.00 63.86           H  
ATOM    867  HB3 LYS A  51      18.969 -24.258  39.976  1.00 65.59           H  
ATOM    868  HB2 LYS A  51      19.386 -22.641  40.430  1.00 65.59           H  
ATOM    869  HG3 LYS A  51      19.579 -23.548  42.858  1.00 66.43           H  
ATOM    870  HG2 LYS A  51      19.047 -25.089  42.242  1.00 66.43           H  
ATOM    871  HD3 LYS A  51      16.993 -23.716  41.272  1.00 66.82           H  
ATOM    872  HD2 LYS A  51      17.511 -22.465  42.345  1.00 66.82           H  
ATOM    873  HE3 LYS A  51      15.843 -23.608  43.571  1.00 65.37           H  
ATOM    874  HE2 LYS A  51      17.337 -24.182  44.286  1.00 65.37           H  
ATOM    875  HZ1 LYS A  51      15.741 -25.550  42.221  1.00 64.39           H  
ATOM    876  HZ2 LYS A  51      17.129 -26.143  42.884  1.00 64.39           H  
ATOM    877  HZ3 LYS A  51      15.786 -25.945  43.822  1.00 64.39           H  
ATOM    878  N   PRO A  52      21.517 -25.409  38.496  1.00 62.61           N  
ATOM    879  CA  PRO A  52      21.816 -25.665  37.067  1.00 60.96           C  
ATOM    880  C   PRO A  52      20.973 -24.902  36.031  1.00 60.56           C  
ATOM    881  O   PRO A  52      21.524 -24.447  35.029  1.00 61.29           O  
ATOM    882  CB  PRO A  52      21.622 -27.181  36.917  1.00 62.30           C  
ATOM    883  CG  PRO A  52      21.966 -27.736  38.285  1.00 62.64           C  
ATOM    884  CD  PRO A  52      21.441 -26.672  39.238  1.00 61.59           C  
ATOM    885  HA  PRO A  52      22.870 -25.429  36.915  1.00 60.96           H  
ATOM    886  HB3 PRO A  52      22.244 -27.610  36.130  1.00 62.30           H  
ATOM    887  HB2 PRO A  52      20.583 -27.421  36.685  1.00 62.30           H  
ATOM    888  HG3 PRO A  52      23.051 -27.802  38.380  1.00 62.64           H  
ATOM    889  HG2 PRO A  52      21.553 -28.728  38.470  1.00 62.64           H  
ATOM    890  HD2 PRO A  52      20.401 -26.865  39.503  1.00 61.59           H  
ATOM    891  HD3 PRO A  52      22.043 -26.678  40.146  1.00 61.59           H  
ATOM    892  N   LYS A  53      19.669 -24.747  36.316  1.00 61.29           N  
ATOM    893  CA  LYS A  53      18.708 -24.032  35.474  1.00 60.88           C  
ATOM    894  C   LYS A  53      18.958 -22.505  35.429  1.00 62.37           C  
ATOM    895  O   LYS A  53      18.500 -21.850  34.494  1.00 64.46           O  
ATOM    896  CB  LYS A  53      17.281 -24.360  35.980  1.00 62.14           C  
ATOM    897  CG  LYS A  53      16.243 -24.719  34.896  1.00 59.93           C  
ATOM    898  CD  LYS A  53      15.867 -23.590  33.923  1.00 60.19           C  
ATOM    899  CE  LYS A  53      16.633 -23.659  32.588  1.00 58.42           C  
ATOM    900  NZ  LYS A  53      16.368 -22.483  31.745  1.00 58.20           N1+
ATOM    901  H   LYS A  53      19.299 -25.147  37.165  1.00 61.29           H  
ATOM    902  HA  LYS A  53      18.833 -24.425  34.466  1.00 60.88           H  
ATOM    903  HB3 LYS A  53      16.912 -23.553  36.613  1.00 62.14           H  
ATOM    904  HB2 LYS A  53      17.322 -25.227  36.641  1.00 62.14           H  
ATOM    905  HG3 LYS A  53      15.334 -25.054  35.393  1.00 59.93           H  
ATOM    906  HG2 LYS A  53      16.592 -25.589  34.338  1.00 59.93           H  
ATOM    907  HD3 LYS A  53      16.022 -22.625  34.407  1.00 60.19           H  
ATOM    908  HD2 LYS A  53      14.794 -23.640  33.727  1.00 60.19           H  
ATOM    909  HE3 LYS A  53      16.347 -24.557  32.041  1.00 58.42           H  
ATOM    910  HE2 LYS A  53      17.708 -23.713  32.743  1.00 58.42           H  
ATOM    911  HZ1 LYS A  53      16.678 -21.651  32.226  1.00 58.20           H  
ATOM    912  HZ2 LYS A  53      16.868 -22.573  30.872  1.00 58.20           H  
ATOM    913  HZ3 LYS A  53      15.376 -22.419  31.560  1.00 58.20           H  
ATOM    914  N   ASN A  54      19.679 -21.971  36.430  1.00 62.86           N  
ATOM    915  CA  ASN A  54      19.942 -20.546  36.638  1.00 63.10           C  
ATOM    916  C   ASN A  54      21.394 -20.138  36.341  1.00 62.83           C  
ATOM    917  O   ASN A  54      21.642 -18.934  36.297  1.00 61.46           O  
ATOM    918  CB  ASN A  54      19.557 -20.180  38.093  1.00 63.52           C  
ATOM    919  CG  ASN A  54      18.052 -20.293  38.364  1.00 63.21           C  
ATOM    920  OD1 ASN A  54      17.237 -20.124  37.460  1.00 63.91           O  
ATOM    921  ND2 ASN A  54      17.671 -20.554  39.614  1.00 63.75           N  
ATOM    922  H   ASN A  54      20.053 -22.585  37.142  1.00 62.86           H  
ATOM    923  HA  ASN A  54      19.320 -19.972  35.952  1.00 63.10           H  
ATOM    924  HB3 ASN A  54      19.841 -19.151  38.309  1.00 63.52           H  
ATOM    925  HB2 ASN A  54      20.112 -20.796  38.801  1.00 63.52           H  
ATOM    926 HD22 ASN A  54      16.691 -20.659  39.833  1.00 63.75           H  
ATOM    927 HD21 ASN A  54      18.361 -20.655  40.350  1.00 63.75           H  
ATOM    928  N   ILE A  55      22.318 -21.092  36.105  1.00 62.95           N  
ATOM    929  CA  ILE A  55      23.721 -20.802  35.759  1.00 65.16           C  
ATOM    930  C   ILE A  55      23.857 -20.005  34.443  1.00 64.53           C  
ATOM    931  O   ILE A  55      24.663 -19.076  34.384  1.00 64.17           O  
ATOM    932  CB  ILE A  55      24.601 -22.091  35.653  1.00 66.19           C  
ATOM    933  CG1 ILE A  55      24.639 -22.891  36.971  1.00 69.09           C  
ATOM    934  CG2 ILE A  55      26.052 -21.851  35.167  1.00 68.12           C  
ATOM    935  CD1 ILE A  55      25.152 -22.113  38.190  1.00 70.43           C  
ATOM    936  H   ILE A  55      22.059 -22.067  36.168  1.00 62.95           H  
ATOM    937  HA  ILE A  55      24.126 -20.177  36.554  1.00 65.16           H  
ATOM    938  HB  ILE A  55      24.127 -22.748  34.924  1.00 66.19           H  
ATOM    939 HG13 ILE A  55      25.234 -23.795  36.840  1.00 69.09           H  
ATOM    940 HG12 ILE A  55      23.637 -23.247  37.190  1.00 69.09           H  
ATOM    941 HG21 ILE A  55      26.624 -22.779  35.175  1.00 68.12           H  
ATOM    942 HG22 ILE A  55      26.101 -21.470  34.150  1.00 68.12           H  
ATOM    943 HG23 ILE A  55      26.579 -21.136  35.799  1.00 68.12           H  
ATOM    944 HD11 ILE A  55      25.609 -22.786  38.914  1.00 70.43           H  
ATOM    945 HD12 ILE A  55      25.894 -21.358  37.934  1.00 70.43           H  
ATOM    946 HD13 ILE A  55      24.324 -21.605  38.682  1.00 70.43           H  
ATOM    947  N   LYS A  56      23.038 -20.359  33.436  1.00 64.68           N  
ATOM    948  CA  LYS A  56      22.982 -19.714  32.120  1.00 62.73           C  
ATOM    949  C   LYS A  56      22.399 -18.285  32.138  1.00 62.24           C  
ATOM    950  O   LYS A  56      22.562 -17.571  31.150  1.00 63.07           O  
ATOM    951  CB  LYS A  56      22.221 -20.636  31.132  1.00 61.36           C  
ATOM    952  CG  LYS A  56      23.101 -21.436  30.147  1.00 59.78           C  
ATOM    953  CD  LYS A  56      23.719 -22.757  30.660  1.00 59.63           C  
ATOM    954  CE  LYS A  56      24.849 -22.666  31.702  1.00 57.86           C  
ATOM    955  NZ  LYS A  56      25.989 -21.843  31.255  1.00 57.09           N1+
ATOM    956  H   LYS A  56      22.389 -21.120  33.583  1.00 64.68           H  
ATOM    957  HA  LYS A  56      24.011 -19.607  31.774  1.00 62.73           H  
ATOM    958  HB3 LYS A  56      21.592 -20.012  30.493  1.00 61.36           H  
ATOM    959  HB2 LYS A  56      21.511 -21.284  31.649  1.00 61.36           H  
ATOM    960  HG3 LYS A  56      23.873 -20.787  29.731  1.00 59.78           H  
ATOM    961  HG2 LYS A  56      22.473 -21.691  29.291  1.00 59.78           H  
ATOM    962  HD3 LYS A  56      24.078 -23.325  29.800  1.00 59.63           H  
ATOM    963  HD2 LYS A  56      22.919 -23.367  31.083  1.00 59.63           H  
ATOM    964  HE3 LYS A  56      25.220 -23.669  31.919  1.00 57.86           H  
ATOM    965  HE2 LYS A  56      24.471 -22.280  32.640  1.00 57.86           H  
ATOM    966  HZ1 LYS A  56      25.679 -20.896  31.085  1.00 57.09           H  
ATOM    967  HZ2 LYS A  56      26.703 -21.837  31.969  1.00 57.09           H  
ATOM    968  HZ3 LYS A  56      26.371 -22.228  30.404  1.00 57.09           H  
ATOM    969  N   LYS A  57      21.751 -17.894  33.247  1.00 61.97           N  
ATOM    970  CA  LYS A  57      21.165 -16.570  33.463  1.00 61.19           C  
ATOM    971  C   LYS A  57      22.142 -15.597  34.150  1.00 60.39           C  
ATOM    972  O   LYS A  57      21.782 -14.436  34.329  1.00 61.08           O  
ATOM    973  CB  LYS A  57      19.873 -16.727  34.293  1.00 61.30           C  
ATOM    974  CG  LYS A  57      18.817 -17.610  33.609  1.00 64.21           C  
ATOM    975  CD  LYS A  57      17.607 -17.891  34.505  1.00 63.97           C  
ATOM    976  CE  LYS A  57      16.636 -18.886  33.855  1.00 64.79           C  
ATOM    977  NZ  LYS A  57      15.602 -19.332  34.800  1.00 66.29           N1+
ATOM    978  H   LYS A  57      21.675 -18.535  34.025  1.00 61.97           H  
ATOM    979  HA  LYS A  57      20.896 -16.130  32.501  1.00 61.19           H  
ATOM    980  HB3 LYS A  57      19.433 -15.749  34.492  1.00 61.30           H  
ATOM    981  HB2 LYS A  57      20.116 -17.145  35.269  1.00 61.30           H  
ATOM    982  HG3 LYS A  57      19.257 -18.566  33.321  1.00 64.21           H  
ATOM    983  HG2 LYS A  57      18.488 -17.137  32.683  1.00 64.21           H  
ATOM    984  HD3 LYS A  57      17.089 -16.955  34.721  1.00 63.97           H  
ATOM    985  HD2 LYS A  57      17.951 -18.279  35.462  1.00 63.97           H  
ATOM    986  HE3 LYS A  57      17.173 -19.767  33.507  1.00 64.79           H  
ATOM    987  HE2 LYS A  57      16.158 -18.435  32.985  1.00 64.79           H  
ATOM    988  HZ1 LYS A  57      15.074 -18.534  35.125  1.00 66.29           H  
ATOM    989  HZ2 LYS A  57      14.972 -19.981  34.349  1.00 66.29           H  
ATOM    990  HZ3 LYS A  57      16.036 -19.781  35.597  1.00 66.29           H  
ATOM    991  N   ASN A  58      23.349 -16.066  34.512  1.00 60.47           N  
ATOM    992  CA  ASN A  58      24.402 -15.270  35.144  1.00 61.54           C  
ATOM    993  C   ASN A  58      25.440 -14.893  34.085  1.00 61.54           C  
ATOM    994  O   ASN A  58      25.993 -15.784  33.439  1.00 62.49           O  
ATOM    995  CB  ASN A  58      25.069 -16.085  36.277  1.00 61.53           C  
ATOM    996  CG  ASN A  58      24.076 -16.501  37.362  1.00 61.37           C  
ATOM    997  OD1 ASN A  58      23.267 -15.690  37.799  1.00 59.72           O  
ATOM    998  ND2 ASN A  58      24.137 -17.757  37.804  1.00 62.21           N  
ATOM    999  H   ASN A  58      23.584 -17.030  34.320  1.00 60.47           H  
ATOM   1000  HA  ASN A  58      23.992 -14.351  35.569  1.00 61.54           H  
ATOM   1001  HB3 ASN A  58      25.851 -15.489  36.752  1.00 61.53           H  
ATOM   1002  HB2 ASN A  58      25.561 -16.972  35.875  1.00 61.53           H  
ATOM   1003 HD22 ASN A  58      23.498 -18.087  38.515  1.00 62.21           H  
ATOM   1004 HD21 ASN A  58      24.817 -18.398  37.424  1.00 62.21           H  
ATOM   1005  N   ARG A  59      25.692 -13.582  33.935  1.00 61.35           N  
ATOM   1006  CA  ARG A  59      26.703 -13.047  33.020  1.00 61.41           C  
ATOM   1007  C   ARG A  59      28.139 -13.349  33.492  1.00 60.10           C  
ATOM   1008  O   ARG A  59      28.990 -13.650  32.656  1.00 60.30           O  
ATOM   1009  CB  ARG A  59      26.459 -11.537  32.797  1.00 60.33           C  
ATOM   1010  CG  ARG A  59      27.473 -10.886  31.833  1.00 58.23           C  
ATOM   1011  CD  ARG A  59      27.209  -9.407  31.518  1.00 58.50           C  
ATOM   1012  NE  ARG A  59      26.085  -9.191  30.593  1.00 58.50           N  
ATOM   1013  CZ  ARG A  59      26.123  -9.249  29.248  1.00 57.67           C  
ATOM   1014  NH1 ARG A  59      27.253  -9.524  28.578  1.00 62.08           N  
ATOM   1015  NH2 ARG A  59      25.002  -9.031  28.552  1.00 57.35           N1+
ATOM   1016  H   ARG A  59      25.185 -12.903  34.488  1.00 61.35           H  
ATOM   1017  HA  ARG A  59      26.568 -13.543  32.057  1.00 61.41           H  
ATOM   1018  HB3 ARG A  59      26.506 -11.017  33.755  1.00 60.33           H  
ATOM   1019  HB2 ARG A  59      25.446 -11.389  32.421  1.00 60.33           H  
ATOM   1020  HG3 ARG A  59      27.405 -11.454  30.904  1.00 58.23           H  
ATOM   1021  HG2 ARG A  59      28.506 -10.999  32.159  1.00 58.23           H  
ATOM   1022  HD3 ARG A  59      28.120  -8.892  31.220  1.00 58.50           H  
ATOM   1023  HD2 ARG A  59      26.879  -8.933  32.439  1.00 58.50           H  
ATOM   1024  HE  ARG A  59      25.195  -8.981  31.031  1.00 58.50           H  
ATOM   1025 HH12 ARG A  59      27.266  -9.546  27.568  1.00 62.08           H  
ATOM   1026 HH11 ARG A  59      28.109  -9.697  29.084  1.00 62.08           H  
ATOM   1027 HH22 ARG A  59      25.005  -9.078  27.544  1.00 57.35           H  
ATOM   1028 HH21 ARG A  59      24.136  -8.824  29.033  1.00 57.35           H  
ATOM   1029  N   TYR A  60      28.366 -13.275  34.813  1.00 61.77           N  
ATOM   1030  CA  TYR A  60      29.638 -13.581  35.461  1.00 61.89           C  
ATOM   1031  C   TYR A  60      29.355 -14.618  36.552  1.00 62.61           C  
ATOM   1032  O   TYR A  60      28.509 -14.373  37.413  1.00 62.85           O  
ATOM   1033  CB  TYR A  60      30.251 -12.292  36.045  1.00 62.35           C  
ATOM   1034  CG  TYR A  60      30.513 -11.192  35.033  1.00 62.49           C  
ATOM   1035  CD1 TYR A  60      31.680 -11.216  34.242  1.00 63.62           C  
ATOM   1036  CD2 TYR A  60      29.581 -10.150  34.869  1.00 62.17           C  
ATOM   1037  CE1 TYR A  60      31.910 -10.204  33.290  1.00 65.05           C  
ATOM   1038  CE2 TYR A  60      29.812  -9.139  33.917  1.00 62.64           C  
ATOM   1039  CZ  TYR A  60      30.977  -9.162  33.128  1.00 64.47           C  
ATOM   1040  OH  TYR A  60      31.194  -8.181  32.205  1.00 63.10           O  
ATOM   1041  H   TYR A  60      27.606 -13.040  35.435  1.00 61.77           H  
ATOM   1042  HA  TYR A  60      30.347 -14.008  34.749  1.00 61.89           H  
ATOM   1043  HB3 TYR A  60      31.200 -12.525  36.520  1.00 62.35           H  
ATOM   1044  HB2 TYR A  60      29.611 -11.890  36.831  1.00 62.35           H  
ATOM   1045  HD1 TYR A  60      32.398 -12.013  34.365  1.00 63.62           H  
ATOM   1046  HD2 TYR A  60      28.679 -10.136  35.463  1.00 62.17           H  
ATOM   1047  HE1 TYR A  60      32.804 -10.229  32.685  1.00 65.05           H  
ATOM   1048  HE2 TYR A  60      29.088  -8.352  33.783  1.00 62.64           H  
ATOM   1049  HH  TYR A  60      30.464  -7.557  32.141  1.00 63.10           H  
ATOM   1050  N   LYS A  61      30.050 -15.765  36.477  1.00 63.89           N  
ATOM   1051  CA  LYS A  61      29.852 -16.927  37.351  1.00 64.38           C  
ATOM   1052  C   LYS A  61      30.219 -16.637  38.822  1.00 64.47           C  
ATOM   1053  O   LYS A  61      29.584 -17.192  39.715  1.00 64.44           O  
ATOM   1054  CB  LYS A  61      30.630 -18.120  36.739  1.00 67.38           C  
ATOM   1055  CG  LYS A  61      30.280 -19.547  37.230  1.00 70.10           C  
ATOM   1056  CD  LYS A  61      30.742 -19.972  38.639  1.00 73.72           C  
ATOM   1057  CE  LYS A  61      32.222 -19.683  38.948  1.00 74.33           C  
ATOM   1058  NZ  LYS A  61      32.581 -20.069  40.323  1.00 72.89           N1+
ATOM   1059  H   LYS A  61      30.749 -15.868  35.755  1.00 63.89           H  
ATOM   1060  HA  LYS A  61      28.788 -17.172  37.328  1.00 64.38           H  
ATOM   1061  HB3 LYS A  61      31.704 -17.945  36.785  1.00 67.38           H  
ATOM   1062  HB2 LYS A  61      30.402 -18.126  35.671  1.00 67.38           H  
ATOM   1063  HG3 LYS A  61      30.702 -20.255  36.515  1.00 70.10           H  
ATOM   1064  HG2 LYS A  61      29.200 -19.684  37.162  1.00 70.10           H  
ATOM   1065  HD3 LYS A  61      30.582 -21.048  38.720  1.00 73.72           H  
ATOM   1066  HD2 LYS A  61      30.087 -19.549  39.398  1.00 73.72           H  
ATOM   1067  HE3 LYS A  61      32.444 -18.622  38.839  1.00 74.33           H  
ATOM   1068  HE2 LYS A  61      32.860 -20.226  38.252  1.00 74.33           H  
ATOM   1069  HZ1 LYS A  61      32.419 -21.057  40.452  1.00 72.89           H  
ATOM   1070  HZ2 LYS A  61      33.557 -19.864  40.490  1.00 72.89           H  
ATOM   1071  HZ3 LYS A  61      32.014 -19.549  40.978  1.00 72.89           H  
ATOM   1072  N   ASP A  62      31.197 -15.744  39.050  1.00 64.77           N  
ATOM   1073  CA  ASP A  62      31.625 -15.285  40.376  1.00 64.19           C  
ATOM   1074  C   ASP A  62      30.617 -14.324  41.049  1.00 63.21           C  
ATOM   1075  O   ASP A  62      30.565 -14.308  42.278  1.00 62.76           O  
ATOM   1076  CB  ASP A  62      33.039 -14.642  40.384  1.00 66.49           C  
ATOM   1077  CG  ASP A  62      33.234 -13.374  39.531  1.00 68.55           C  
ATOM   1078  OD1 ASP A  62      32.756 -13.352  38.377  1.00 69.56           O  
ATOM   1079  OD2 ASP A  62      33.950 -12.474  40.021  1.00 70.23           O1-
ATOM   1080  H   ASP A  62      31.647 -15.283  38.269  1.00 64.77           H  
ATOM   1081  HA  ASP A  62      31.683 -16.170  41.013  1.00 64.19           H  
ATOM   1082  HB3 ASP A  62      33.752 -15.375  40.004  1.00 66.49           H  
ATOM   1083  HB2 ASP A  62      33.345 -14.456  41.415  1.00 66.49           H  
ATOM   1084  N   ILE A  63      29.862 -13.539  40.257  1.00 61.34           N  
ATOM   1085  CA  ILE A  63      28.918 -12.535  40.756  1.00 60.84           C  
ATOM   1086  C   ILE A  63      27.498 -13.122  40.733  1.00 60.37           C  
ATOM   1087  O   ILE A  63      26.857 -13.158  39.681  1.00 60.59           O  
ATOM   1088  CB  ILE A  63      28.967 -11.217  39.923  1.00 61.46           C  
ATOM   1089  CG1 ILE A  63      30.379 -10.584  39.933  1.00 62.14           C  
ATOM   1090  CG2 ILE A  63      27.909 -10.165  40.337  1.00 64.01           C  
ATOM   1091  CD1 ILE A  63      30.961 -10.315  41.332  1.00 57.13           C  
ATOM   1092  H   ILE A  63      29.949 -13.612  39.254  1.00 61.34           H  
ATOM   1093  HA  ILE A  63      29.153 -12.279  41.791  1.00 60.84           H  
ATOM   1094  HB  ILE A  63      28.754 -11.469  38.884  1.00 61.46           H  
ATOM   1095 HG13 ILE A  63      30.376  -9.660  39.354  1.00 62.14           H  
ATOM   1096 HG12 ILE A  63      31.065 -11.242  39.400  1.00 62.14           H  
ATOM   1097 HG21 ILE A  63      28.047  -9.236  39.784  1.00 64.01           H  
ATOM   1098 HG22 ILE A  63      26.891 -10.496  40.133  1.00 64.01           H  
ATOM   1099 HG23 ILE A  63      27.971  -9.925  41.398  1.00 64.01           H  
ATOM   1100 HD11 ILE A  63      31.738  -9.553  41.285  1.00 57.13           H  
ATOM   1101 HD12 ILE A  63      30.205  -9.965  42.034  1.00 57.13           H  
ATOM   1102 HD13 ILE A  63      31.414 -11.215  41.747  1.00 57.13           H  
ATOM   1103  N   LEU A  64      27.061 -13.596  41.908  1.00 59.28           N  
ATOM   1104  CA  LEU A  64      25.781 -14.267  42.118  1.00 59.22           C  
ATOM   1105  C   LEU A  64      25.041 -13.563  43.269  1.00 58.48           C  
ATOM   1106  O   LEU A  64      25.667 -13.319  44.297  1.00 61.01           O  
ATOM   1107  CB  LEU A  64      26.061 -15.730  42.528  1.00 57.89           C  
ATOM   1108  CG  LEU A  64      26.842 -16.585  41.506  1.00 55.19           C  
ATOM   1109  CD1 LEU A  64      27.003 -18.029  42.020  1.00 57.06           C  
ATOM   1110  CD2 LEU A  64      26.249 -16.549  40.085  1.00 56.46           C  
ATOM   1111  H   LEU A  64      27.655 -13.527  42.722  1.00 59.28           H  
ATOM   1112  HA  LEU A  64      25.198 -14.236  41.200  1.00 59.22           H  
ATOM   1113  HB3 LEU A  64      25.109 -16.216  42.732  1.00 57.89           H  
ATOM   1114  HB2 LEU A  64      26.607 -15.748  43.473  1.00 57.89           H  
ATOM   1115  HG  LEU A  64      27.847 -16.165  41.445  1.00 55.19           H  
ATOM   1116 HD11 LEU A  64      28.033 -18.368  41.910  1.00 57.06           H  
ATOM   1117 HD12 LEU A  64      26.750 -18.116  43.077  1.00 57.06           H  
ATOM   1118 HD13 LEU A  64      26.366 -18.736  41.486  1.00 57.06           H  
ATOM   1119 HD21 LEU A  64      26.266 -17.529  39.610  1.00 56.46           H  
ATOM   1120 HD22 LEU A  64      25.216 -16.204  40.081  1.00 56.46           H  
ATOM   1121 HD23 LEU A  64      26.825 -15.884  39.440  1.00 56.46           H  
ATOM   1122  N   PRO A  65      23.734 -13.257  43.116  1.00 57.74           N  
ATOM   1123  CA  PRO A  65      22.949 -12.596  44.168  1.00 57.85           C  
ATOM   1124  C   PRO A  65      22.785 -13.475  45.419  1.00 59.01           C  
ATOM   1125  O   PRO A  65      22.508 -14.670  45.294  1.00 59.69           O  
ATOM   1126  CB  PRO A  65      21.593 -12.339  43.485  1.00 55.60           C  
ATOM   1127  CG  PRO A  65      21.453 -13.479  42.500  1.00 56.45           C  
ATOM   1128  CD  PRO A  65      22.882 -13.645  41.998  1.00 57.55           C  
ATOM   1129  HA  PRO A  65      23.423 -11.654  44.446  1.00 57.85           H  
ATOM   1130  HB3 PRO A  65      21.625 -11.396  42.939  1.00 55.60           H  
ATOM   1131  HB2 PRO A  65      20.753 -12.285  44.177  1.00 55.60           H  
ATOM   1132  HG3 PRO A  65      20.719 -13.289  41.719  1.00 56.45           H  
ATOM   1133  HG2 PRO A  65      21.141 -14.379  43.030  1.00 56.45           H  
ATOM   1134  HD2 PRO A  65      23.075 -14.666  41.682  1.00 57.55           H  
ATOM   1135  HD3 PRO A  65      23.077 -12.976  41.164  1.00 57.55           H  
ATOM   1136  N   TYR A  66      22.939 -12.853  46.599  1.00 60.41           N  
ATOM   1137  CA  TYR A  66      22.598 -13.459  47.888  1.00 60.11           C  
ATOM   1138  C   TYR A  66      21.100 -13.801  47.938  1.00 60.95           C  
ATOM   1139  O   TYR A  66      20.291 -12.948  47.577  1.00 60.34           O  
ATOM   1140  CB  TYR A  66      22.919 -12.473  49.027  1.00 57.99           C  
ATOM   1141  CG  TYR A  66      24.326 -11.904  49.089  1.00 57.92           C  
ATOM   1142  CD1 TYR A  66      25.458 -12.723  48.882  1.00 56.11           C  
ATOM   1143  CD2 TYR A  66      24.503 -10.547  49.424  1.00 59.14           C  
ATOM   1144  CE1 TYR A  66      26.754 -12.198  49.058  1.00 55.35           C  
ATOM   1145  CE2 TYR A  66      25.799 -10.021  49.577  1.00 58.43           C  
ATOM   1146  CZ  TYR A  66      26.923 -10.848  49.420  1.00 57.40           C  
ATOM   1147  OH  TYR A  66      28.172 -10.336  49.614  1.00 58.12           O  
ATOM   1148  H   TYR A  66      23.224 -11.886  46.627  1.00 60.41           H  
ATOM   1149  HA  TYR A  66      23.181 -14.371  48.017  1.00 60.11           H  
ATOM   1150  HB3 TYR A  66      22.727 -12.963  49.981  1.00 57.99           H  
ATOM   1151  HB2 TYR A  66      22.226 -11.632  48.980  1.00 57.99           H  
ATOM   1152  HD1 TYR A  66      25.342 -13.767  48.632  1.00 56.11           H  
ATOM   1153  HD2 TYR A  66      23.647  -9.908  49.583  1.00 59.14           H  
ATOM   1154  HE1 TYR A  66      27.615 -12.837  48.926  1.00 55.35           H  
ATOM   1155  HE2 TYR A  66      25.933  -8.980  49.817  1.00 58.43           H  
ATOM   1156  HH  TYR A  66      28.161  -9.406  49.865  1.00 58.12           H  
ATOM   1157  N   ASP A  67      20.763 -15.019  48.391  1.00 62.10           N  
ATOM   1158  CA  ASP A  67      19.391 -15.540  48.471  1.00 62.84           C  
ATOM   1159  C   ASP A  67      18.421 -14.673  49.283  1.00 62.44           C  
ATOM   1160  O   ASP A  67      17.254 -14.583  48.903  1.00 62.67           O  
ATOM   1161  CB  ASP A  67      19.321 -16.984  49.023  1.00 63.51           C  
ATOM   1162  CG  ASP A  67      20.057 -18.059  48.214  1.00 63.23           C  
ATOM   1163  OD1 ASP A  67      20.191 -17.901  46.980  1.00 64.10           O  
ATOM   1164  OD2 ASP A  67      20.355 -19.104  48.830  1.00 61.33           O1-
ATOM   1165  H   ASP A  67      21.494 -15.668  48.660  1.00 62.10           H  
ATOM   1166  HA  ASP A  67      19.008 -15.541  47.451  1.00 62.84           H  
ATOM   1167  HB3 ASP A  67      18.281 -17.305  49.100  1.00 63.51           H  
ATOM   1168  HB2 ASP A  67      19.729 -16.993  50.036  1.00 63.51           H  
ATOM   1169  N   TYR A  68      18.909 -14.059  50.374  1.00 61.73           N  
ATOM   1170  CA  TYR A  68      18.092 -13.253  51.282  1.00 61.19           C  
ATOM   1171  C   TYR A  68      17.589 -11.937  50.649  1.00 63.44           C  
ATOM   1172  O   TYR A  68      16.505 -11.485  51.015  1.00 63.50           O  
ATOM   1173  CB  TYR A  68      18.862 -13.030  52.609  1.00 59.24           C  
ATOM   1174  CG  TYR A  68      19.640 -11.730  52.751  1.00 59.69           C  
ATOM   1175  CD1 TYR A  68      19.033 -10.610  53.358  1.00 57.43           C  
ATOM   1176  CD2 TYR A  68      20.955 -11.626  52.254  1.00 59.97           C  
ATOM   1177  CE1 TYR A  68      19.734  -9.396  53.470  1.00 58.08           C  
ATOM   1178  CE2 TYR A  68      21.657 -10.410  52.364  1.00 58.24           C  
ATOM   1179  CZ  TYR A  68      21.048  -9.297  52.979  1.00 57.51           C  
ATOM   1180  OH  TYR A  68      21.722  -8.119  53.108  1.00 58.44           O  
ATOM   1181  H   TYR A  68      19.880 -14.180  50.622  1.00 61.73           H  
ATOM   1182  HA  TYR A  68      17.205 -13.843  51.522  1.00 61.19           H  
ATOM   1183  HB3 TYR A  68      19.514 -13.877  52.830  1.00 59.24           H  
ATOM   1184  HB2 TYR A  68      18.128 -13.033  53.418  1.00 59.24           H  
ATOM   1185  HD1 TYR A  68      18.022 -10.677  53.732  1.00 57.43           H  
ATOM   1186  HD2 TYR A  68      21.424 -12.479  51.787  1.00 59.97           H  
ATOM   1187  HE1 TYR A  68      19.262  -8.545  53.937  1.00 58.08           H  
ATOM   1188  HE2 TYR A  68      22.662 -10.346  51.978  1.00 58.24           H  
ATOM   1189  HH  TYR A  68      22.635  -8.180  52.805  1.00 58.44           H  
ATOM   1190  N   SER A  69      18.388 -11.348  49.743  1.00 63.81           N  
ATOM   1191  CA  SER A  69      18.142 -10.035  49.150  1.00 63.63           C  
ATOM   1192  C   SER A  69      17.862 -10.086  47.641  1.00 62.75           C  
ATOM   1193  O   SER A  69      17.574  -9.025  47.089  1.00 61.34           O  
ATOM   1194  CB  SER A  69      19.323  -9.104  49.493  1.00 64.21           C  
ATOM   1195  OG  SER A  69      20.525  -9.551  48.902  1.00 67.03           O  
ATOM   1196  H   SER A  69      19.261 -11.787  49.487  1.00 63.81           H  
ATOM   1197  HA  SER A  69      17.252  -9.589  49.597  1.00 63.63           H  
ATOM   1198  HB3 SER A  69      19.459  -9.042  50.572  1.00 64.21           H  
ATOM   1199  HB2 SER A  69      19.126  -8.089  49.147  1.00 64.21           H  
ATOM   1200  HG  SER A  69      21.148  -8.817  48.870  1.00 67.03           H  
ATOM   1201  N   ARG A  70      17.928 -11.270  46.996  1.00 61.92           N  
ATOM   1202  CA  ARG A  70      17.657 -11.428  45.562  1.00 61.26           C  
ATOM   1203  C   ARG A  70      16.224 -11.005  45.198  1.00 62.39           C  
ATOM   1204  O   ARG A  70      15.304 -11.212  45.992  1.00 62.27           O  
ATOM   1205  CB  ARG A  70      17.976 -12.861  45.066  1.00 60.64           C  
ATOM   1206  CG  ARG A  70      16.924 -13.936  45.393  1.00 59.88           C  
ATOM   1207  CD  ARG A  70      17.276 -15.320  44.833  1.00 58.04           C  
ATOM   1208  NE  ARG A  70      16.173 -16.268  45.055  1.00 59.19           N  
ATOM   1209  CZ  ARG A  70      15.103 -16.479  44.265  1.00 59.65           C  
ATOM   1210  NH1 ARG A  70      14.173 -17.352  44.670  1.00 59.49           N  
ATOM   1211  NH2 ARG A  70      14.937 -15.838  43.097  1.00 57.09           N1+
ATOM   1212  H   ARG A  70      18.173 -12.108  47.505  1.00 61.92           H  
ATOM   1213  HA  ARG A  70      18.359 -10.763  45.069  1.00 61.26           H  
ATOM   1214  HB3 ARG A  70      18.951 -13.179  45.431  1.00 60.64           H  
ATOM   1215  HB2 ARG A  70      18.077 -12.820  43.981  1.00 60.64           H  
ATOM   1216  HG3 ARG A  70      15.913 -13.661  45.088  1.00 59.88           H  
ATOM   1217  HG2 ARG A  70      16.897 -14.001  46.478  1.00 59.88           H  
ATOM   1218  HD3 ARG A  70      18.105 -15.731  45.409  1.00 58.04           H  
ATOM   1219  HD2 ARG A  70      17.624 -15.283  43.800  1.00 58.04           H  
ATOM   1220  HE  ARG A  70      16.209 -16.759  45.937  1.00 59.19           H  
ATOM   1221 HH12 ARG A  70      13.309 -17.463  44.157  1.00 59.49           H  
ATOM   1222 HH11 ARG A  70      14.270 -17.829  45.554  1.00 59.49           H  
ATOM   1223 HH22 ARG A  70      14.104 -15.977  42.542  1.00 57.09           H  
ATOM   1224 HH21 ARG A  70      15.617 -15.153  42.800  1.00 57.09           H  
ATOM   1225  N   VAL A  71      16.065 -10.448  43.991  1.00 62.53           N  
ATOM   1226  CA  VAL A  71      14.756 -10.101  43.455  1.00 62.21           C  
ATOM   1227  C   VAL A  71      14.094 -11.370  42.886  1.00 63.43           C  
ATOM   1228  O   VAL A  71      14.635 -11.969  41.955  1.00 65.53           O  
ATOM   1229  CB  VAL A  71      14.847  -9.028  42.336  1.00 62.15           C  
ATOM   1230  CG1 VAL A  71      13.465  -8.632  41.785  1.00 64.00           C  
ATOM   1231  CG2 VAL A  71      15.596  -7.766  42.799  1.00 59.68           C  
ATOM   1232  H   VAL A  71      16.862 -10.313  43.382  1.00 62.53           H  
ATOM   1233  HA  VAL A  71      14.134  -9.703  44.256  1.00 62.21           H  
ATOM   1234  HB  VAL A  71      15.415  -9.439  41.502  1.00 62.15           H  
ATOM   1235 HG11 VAL A  71      13.530  -7.744  41.160  1.00 64.00           H  
ATOM   1236 HG12 VAL A  71      13.025  -9.423  41.180  1.00 64.00           H  
ATOM   1237 HG13 VAL A  71      12.771  -8.406  42.593  1.00 64.00           H  
ATOM   1238 HG21 VAL A  71      15.628  -7.023  42.004  1.00 59.68           H  
ATOM   1239 HG22 VAL A  71      15.116  -7.307  43.660  1.00 59.68           H  
ATOM   1240 HG23 VAL A  71      16.625  -7.987  43.075  1.00 59.68           H  
ATOM   1241  N   GLU A  72      12.946 -11.754  43.467  1.00 64.55           N  
ATOM   1242  CA  GLU A  72      12.110 -12.836  42.948  1.00 65.51           C  
ATOM   1243  C   GLU A  72      11.171 -12.318  41.860  1.00 65.72           C  
ATOM   1244  O   GLU A  72      10.654 -11.209  41.981  1.00 66.44           O  
ATOM   1245  CB  GLU A  72      11.272 -13.477  44.067  1.00 65.62           C  
ATOM   1246  CG  GLU A  72      12.113 -14.227  45.117  1.00 66.28           C  
ATOM   1247  CD  GLU A  72      11.367 -15.422  45.726  1.00 67.55           C  
ATOM   1248  OE1 GLU A  72      11.033 -16.352  44.955  1.00 68.72           O  
ATOM   1249  OE2 GLU A  72      11.165 -15.403  46.959  1.00 66.55           O1-
ATOM   1250  H   GLU A  72      12.571 -11.231  44.244  1.00 64.55           H  
ATOM   1251  HA  GLU A  72      12.746 -13.611  42.518  1.00 65.51           H  
ATOM   1252  HB3 GLU A  72      10.535 -14.142  43.611  1.00 65.62           H  
ATOM   1253  HB2 GLU A  72      10.687 -12.709  44.574  1.00 65.62           H  
ATOM   1254  HG3 GLU A  72      12.433 -13.532  45.896  1.00 66.28           H  
ATOM   1255  HG2 GLU A  72      13.030 -14.601  44.668  1.00 66.28           H  
ATOM   1256  N   LEU A  73      10.936 -13.162  40.848  1.00 65.73           N  
ATOM   1257  CA  LEU A  73       9.960 -12.917  39.796  1.00 66.94           C  
ATOM   1258  C   LEU A  73       8.744 -13.831  40.022  1.00 66.65           C  
ATOM   1259  O   LEU A  73       8.897 -14.985  40.420  1.00 65.79           O  
ATOM   1260  CB  LEU A  73      10.596 -13.108  38.400  1.00 67.03           C  
ATOM   1261  CG  LEU A  73      11.928 -12.358  38.175  1.00 67.26           C  
ATOM   1262  CD1 LEU A  73      12.478 -12.614  36.758  1.00 67.88           C  
ATOM   1263  CD2 LEU A  73      11.805 -10.852  38.467  1.00 68.46           C  
ATOM   1264  H   LEU A  73      11.414 -14.053  40.815  1.00 65.73           H  
ATOM   1265  HA  LEU A  73       9.629 -11.884  39.859  1.00 66.94           H  
ATOM   1266  HB3 LEU A  73       9.875 -12.781  37.650  1.00 67.03           H  
ATOM   1267  HB2 LEU A  73      10.765 -14.164  38.204  1.00 67.03           H  
ATOM   1268  HG  LEU A  73      12.669 -12.758  38.868  1.00 67.26           H  
ATOM   1269 HD11 LEU A  73      12.778 -11.698  36.251  1.00 67.88           H  
ATOM   1270 HD12 LEU A  73      13.349 -13.268  36.792  1.00 67.88           H  
ATOM   1271 HD13 LEU A  73      11.742 -13.100  36.120  1.00 67.88           H  
ATOM   1272 HD21 LEU A  73      12.609 -10.294  37.998  1.00 68.46           H  
ATOM   1273 HD22 LEU A  73      10.857 -10.447  38.111  1.00 68.46           H  
ATOM   1274 HD23 LEU A  73      11.875 -10.651  39.534  1.00 68.46           H  
ATOM   1275  N   SER A  74       7.552 -13.280  39.772  1.00 67.41           N  
ATOM   1276  CA  SER A  74       6.252 -13.924  39.952  1.00 69.00           C  
ATOM   1277  C   SER A  74       5.252 -13.546  38.842  1.00 67.77           C  
ATOM   1278  O   SER A  74       4.204 -14.185  38.750  1.00 70.31           O  
ATOM   1279  CB  SER A  74       5.714 -13.640  41.373  1.00 70.43           C  
ATOM   1280  OG  SER A  74       5.165 -12.342  41.505  1.00 71.52           O  
ATOM   1281  H   SER A  74       7.526 -12.301  39.505  1.00 67.41           H  
ATOM   1282  HA  SER A  74       6.402 -15.000  39.876  1.00 69.00           H  
ATOM   1283  HB3 SER A  74       6.495 -13.779  42.122  1.00 70.43           H  
ATOM   1284  HB2 SER A  74       4.926 -14.355  41.614  1.00 70.43           H  
ATOM   1285  HG  SER A  74       5.887 -11.703  41.473  1.00 71.52           H  
ATOM   1286  N   LEU A  75       5.581 -12.541  38.011  1.00 66.87           N  
ATOM   1287  CA  LEU A  75       4.801 -12.151  36.839  1.00 66.09           C  
ATOM   1288  C   LEU A  75       5.018 -13.176  35.720  1.00 66.76           C  
ATOM   1289  O   LEU A  75       6.167 -13.419  35.367  1.00 66.38           O  
ATOM   1290  CB  LEU A  75       5.224 -10.728  36.413  1.00 64.71           C  
ATOM   1291  CG  LEU A  75       4.474 -10.153  35.190  1.00 67.09           C  
ATOM   1292  CD1 LEU A  75       2.963  -9.984  35.455  1.00 65.53           C  
ATOM   1293  CD2 LEU A  75       5.118  -8.836  34.732  1.00 64.03           C  
ATOM   1294  H   LEU A  75       6.438 -12.024  38.162  1.00 66.87           H  
ATOM   1295  HA  LEU A  75       3.746 -12.141  37.118  1.00 66.09           H  
ATOM   1296  HB3 LEU A  75       6.295 -10.724  36.201  1.00 64.71           H  
ATOM   1297  HB2 LEU A  75       5.089 -10.052  37.258  1.00 64.71           H  
ATOM   1298  HG  LEU A  75       4.578 -10.840  34.350  1.00 67.09           H  
ATOM   1299 HD11 LEU A  75       2.612  -8.976  35.229  1.00 65.53           H  
ATOM   1300 HD12 LEU A  75       2.383 -10.670  34.838  1.00 65.53           H  
ATOM   1301 HD13 LEU A  75       2.701 -10.177  36.495  1.00 65.53           H  
ATOM   1302 HD21 LEU A  75       4.439  -8.232  34.131  1.00 64.03           H  
ATOM   1303 HD22 LEU A  75       5.451  -8.230  35.575  1.00 64.03           H  
ATOM   1304 HD23 LEU A  75       5.990  -9.046  34.117  1.00 64.03           H  
ATOM   1305  N   ILE A  76       3.922 -13.751  35.196  1.00 67.51           N  
ATOM   1306  CA  ILE A  76       3.885 -14.783  34.148  1.00 66.65           C  
ATOM   1307  C   ILE A  76       4.830 -15.988  34.400  1.00 66.65           C  
ATOM   1308  O   ILE A  76       5.506 -16.452  33.481  1.00 66.62           O  
ATOM   1309  CB  ILE A  76       4.038 -14.213  32.695  1.00 66.64           C  
ATOM   1310  CG1 ILE A  76       5.399 -13.549  32.358  1.00 68.12           C  
ATOM   1311  CG2 ILE A  76       2.867 -13.272  32.355  1.00 67.09           C  
ATOM   1312  CD1 ILE A  76       5.613 -13.277  30.861  1.00 63.58           C  
ATOM   1313  H   ILE A  76       3.020 -13.481  35.561  1.00 67.51           H  
ATOM   1314  HA  ILE A  76       2.883 -15.209  34.216  1.00 66.65           H  
ATOM   1315  HB  ILE A  76       3.933 -15.061  32.017  1.00 66.64           H  
ATOM   1316 HG13 ILE A  76       6.228 -14.161  32.708  1.00 68.12           H  
ATOM   1317 HG12 ILE A  76       5.484 -12.603  32.891  1.00 68.12           H  
ATOM   1318 HG21 ILE A  76       2.877 -12.977  31.306  1.00 67.09           H  
ATOM   1319 HG22 ILE A  76       1.907 -13.752  32.545  1.00 67.09           H  
ATOM   1320 HG23 ILE A  76       2.904 -12.360  32.952  1.00 67.09           H  
ATOM   1321 HD11 ILE A  76       6.673 -13.294  30.606  1.00 63.58           H  
ATOM   1322 HD12 ILE A  76       5.116 -14.020  30.237  1.00 63.58           H  
ATOM   1323 HD13 ILE A  76       5.228 -12.295  30.585  1.00 63.58           H  
ATOM   1324  N   THR A  77       4.838 -16.490  35.652  1.00 65.99           N  
ATOM   1325  CA  THR A  77       5.578 -17.686  36.089  1.00 66.62           C  
ATOM   1326  C   THR A  77       5.253 -18.941  35.246  1.00 65.26           C  
ATOM   1327  O   THR A  77       6.155 -19.725  34.952  1.00 64.96           O  
ATOM   1328  CB  THR A  77       5.279 -18.028  37.576  1.00 67.81           C  
ATOM   1329  OG1 THR A  77       5.526 -16.893  38.372  1.00 67.83           O  
ATOM   1330  CG2 THR A  77       6.113 -19.174  38.181  1.00 69.03           C  
ATOM   1331  H   THR A  77       4.291 -16.037  36.372  1.00 65.99           H  
ATOM   1332  HA  THR A  77       6.640 -17.465  35.978  1.00 66.62           H  
ATOM   1333  HB  THR A  77       4.222 -18.271  37.688  1.00 67.81           H  
ATOM   1334  HG1 THR A  77       6.476 -16.797  38.478  1.00 67.83           H  
ATOM   1335 HG21 THR A  77       5.867 -19.319  39.233  1.00 69.03           H  
ATOM   1336 HG22 THR A  77       5.933 -20.126  37.681  1.00 69.03           H  
ATOM   1337 HG23 THR A  77       7.181 -18.965  38.125  1.00 69.03           H  
ATOM   1338  N   NMA A  77A      3.986 -19.032  34.807  1.00  0.00           N  
ATOM   1339  CA  NMA A  77A      3.524 -19.943  33.775  1.00  0.00           C  
ATOM   1340  H   NMA A  77A      3.319 -18.342  35.121  1.00  0.00           H  
ATOM   1341 1HA  NMA A  77A      4.345 -20.345  33.181  1.00  0.00           H  
ATOM   1342 2HA  NMA A  77A      2.956 -20.761  34.215  1.00  0.00           H  
ATOM   1343 3HA  NMA A  77A      2.864 -19.407  33.093  1.00  0.00           H  
ATOM   1344  CH3 ACE A  78       4.891 -23.083  33.884  1.00  0.00           C  
ATOM   1345  C   ACE A  78       6.268 -23.427  34.431  1.00  0.00           C  
ATOM   1346  O   ACE A  78       6.354 -24.251  35.340  1.00  0.00           O  
ATOM   1347 1H   ACE A  78       4.339 -23.995  33.654  1.00  0.00           H  
ATOM   1348 2H   ACE A  78       4.332 -22.530  34.637  1.00  0.00           H  
ATOM   1349 3H   ACE A  78       4.956 -22.492  32.972  1.00  0.00           H  
ATOM   1350  N   ASP A  79       7.329 -22.810  33.874  1.00 76.28           N  
ATOM   1351  CA  ASP A  79       8.734 -23.002  34.265  1.00 75.74           C  
ATOM   1352  C   ASP A  79       8.950 -22.698  35.763  1.00 74.89           C  
ATOM   1353  O   ASP A  79       8.575 -21.623  36.231  1.00 74.49           O  
ATOM   1354  CB  ASP A  79       9.696 -22.201  33.340  1.00 76.54           C  
ATOM   1355  CG  ASP A  79      11.206 -22.199  33.679  1.00 77.83           C  
ATOM   1356  OD1 ASP A  79      11.709 -23.206  34.226  1.00 78.43           O  
ATOM   1357  OD2 ASP A  79      11.876 -21.227  33.263  1.00 75.24           O1-
ATOM   1358  H1  ASP A  79       7.168 -22.140  33.135  1.00 76.28           H  
ATOM   1359  HA  ASP A  79       8.946 -24.062  34.106  1.00 75.74           H  
ATOM   1360  HB3 ASP A  79       9.337 -21.175  33.262  1.00 76.54           H  
ATOM   1361  HB2 ASP A  79       9.600 -22.598  32.328  1.00 76.54           H  
ATOM   1362  N   GLU A  80       9.538 -23.673  36.473  1.00 74.80           N  
ATOM   1363  CA  GLU A  80       9.740 -23.650  37.920  1.00 74.90           C  
ATOM   1364  C   GLU A  80      10.838 -22.670  38.376  1.00 73.39           C  
ATOM   1365  O   GLU A  80      10.718 -22.104  39.462  1.00 73.56           O  
ATOM   1366  CB  GLU A  80      10.014 -25.100  38.387  1.00 76.68           C  
ATOM   1367  CG  GLU A  80      10.108 -25.319  39.917  1.00 78.13           C  
ATOM   1368  CD  GLU A  80       8.815 -25.074  40.720  1.00 77.83           C  
ATOM   1369  OE1 GLU A  80       8.939 -25.009  41.963  1.00 78.24           O  
ATOM   1370  OE2 GLU A  80       7.725 -24.977  40.111  1.00 79.95           O1-
ATOM   1371  H   GLU A  80       9.837 -24.513  36.000  1.00 74.80           H  
ATOM   1372  HA  GLU A  80       8.804 -23.304  38.361  1.00 74.90           H  
ATOM   1373  HB3 GLU A  80      10.951 -25.439  37.941  1.00 76.68           H  
ATOM   1374  HB2 GLU A  80       9.252 -25.764  37.976  1.00 76.68           H  
ATOM   1375  HG3 GLU A  80      10.911 -24.711  40.335  1.00 78.13           H  
ATOM   1376  HG2 GLU A  80      10.402 -26.354  40.096  1.00 78.13           H  
ATOM   1377  N   ASP A  81      11.868 -22.477  37.537  1.00 72.25           N  
ATOM   1378  CA  ASP A  81      13.022 -21.614  37.809  1.00 71.59           C  
ATOM   1379  C   ASP A  81      12.895 -20.223  37.169  1.00 70.06           C  
ATOM   1380  O   ASP A  81      13.828 -19.428  37.294  1.00 69.72           O  
ATOM   1381  CB  ASP A  81      14.360 -22.293  37.438  1.00 74.07           C  
ATOM   1382  CG  ASP A  81      14.625 -23.571  38.245  1.00 75.98           C  
ATOM   1383  OD1 ASP A  81      15.146 -23.425  39.373  1.00 77.22           O  
ATOM   1384  OD2 ASP A  81      14.166 -24.647  37.803  1.00 77.90           O1-
ATOM   1385  H   ASP A  81      11.885 -22.975  36.656  1.00 72.25           H  
ATOM   1386  HA  ASP A  81      13.066 -21.418  38.883  1.00 71.59           H  
ATOM   1387  HB3 ASP A  81      15.196 -21.614  37.592  1.00 74.07           H  
ATOM   1388  HB2 ASP A  81      14.358 -22.548  36.377  1.00 74.07           H  
ATOM   1389  N   SER A  82      11.734 -19.914  36.558  1.00 66.51           N  
ATOM   1390  CA  SER A  82      11.390 -18.595  36.014  1.00 63.15           C  
ATOM   1391  C   SER A  82      11.395 -17.452  37.052  1.00 61.96           C  
ATOM   1392  O   SER A  82      11.453 -16.294  36.650  1.00 61.04           O  
ATOM   1393  CB  SER A  82      10.044 -18.681  35.266  1.00 64.39           C  
ATOM   1394  OG  SER A  82       8.943 -18.791  36.144  1.00 57.83           O  
ATOM   1395  H   SER A  82      11.010 -20.617  36.504  1.00 66.51           H  
ATOM   1396  HA  SER A  82      12.158 -18.356  35.276  1.00 63.15           H  
ATOM   1397  HB3 SER A  82      10.039 -19.523  34.580  1.00 64.39           H  
ATOM   1398  HB2 SER A  82       9.898 -17.790  34.655  1.00 64.39           H  
ATOM   1399  HG  SER A  82       8.743 -19.727  36.266  1.00 57.83           H  
ATOM   1400  N   SER A  83      11.367 -17.786  38.354  1.00 62.20           N  
ATOM   1401  CA  SER A  83      11.465 -16.842  39.463  1.00 62.76           C  
ATOM   1402  C   SER A  83      12.839 -16.161  39.629  1.00 61.15           C  
ATOM   1403  O   SER A  83      12.912 -15.177  40.361  1.00 59.12           O  
ATOM   1404  CB  SER A  83      11.007 -17.542  40.759  1.00 63.38           C  
ATOM   1405  OG  SER A  83      11.954 -18.492  41.211  1.00 67.09           O  
ATOM   1406  H   SER A  83      11.316 -18.761  38.613  1.00 62.20           H  
ATOM   1407  HA  SER A  83      10.749 -16.058  39.248  1.00 62.76           H  
ATOM   1408  HB3 SER A  83      10.045 -18.034  40.614  1.00 63.38           H  
ATOM   1409  HB2 SER A  83      10.860 -16.806  41.551  1.00 63.38           H  
ATOM   1410  HG  SER A  83      12.729 -18.026  41.531  1.00 67.09           H  
ATOM   1411  N   TYR A  84      13.899 -16.691  38.998  1.00 59.72           N  
ATOM   1412  CA  TYR A  84      15.252 -16.176  39.169  1.00 57.38           C  
ATOM   1413  C   TYR A  84      15.614 -15.090  38.144  1.00 57.99           C  
ATOM   1414  O   TYR A  84      15.335 -15.230  36.953  1.00 58.66           O  
ATOM   1415  CB  TYR A  84      16.260 -17.336  39.124  1.00 56.77           C  
ATOM   1416  CG  TYR A  84      17.696 -16.884  39.325  1.00 55.86           C  
ATOM   1417  CD1 TYR A  84      18.141 -16.531  40.615  1.00 56.41           C  
ATOM   1418  CD2 TYR A  84      18.556 -16.729  38.218  1.00 56.38           C  
ATOM   1419  CE1 TYR A  84      19.440 -16.027  40.796  1.00 54.68           C  
ATOM   1420  CE2 TYR A  84      19.857 -16.229  38.398  1.00 55.91           C  
ATOM   1421  CZ  TYR A  84      20.292 -15.874  39.687  1.00 56.03           C  
ATOM   1422  OH  TYR A  84      21.543 -15.376  39.861  1.00 57.87           O  
ATOM   1423  H   TYR A  84      13.787 -17.499  38.400  1.00 59.72           H  
ATOM   1424  HA  TYR A  84      15.336 -15.737  40.165  1.00 57.38           H  
ATOM   1425  HB3 TYR A  84      16.174 -17.854  38.168  1.00 56.77           H  
ATOM   1426  HB2 TYR A  84      16.017 -18.070  39.894  1.00 56.77           H  
ATOM   1427  HD1 TYR A  84      17.480 -16.620  41.463  1.00 56.41           H  
ATOM   1428  HD2 TYR A  84      18.211 -16.967  37.225  1.00 56.38           H  
ATOM   1429  HE1 TYR A  84      19.775 -15.757  41.786  1.00 54.68           H  
ATOM   1430  HE2 TYR A  84      20.510 -16.106  37.546  1.00 55.91           H  
ATOM   1431  HH  TYR A  84      22.081 -15.406  39.061  1.00 57.87           H  
ATOM   1432  N   ILE A  85      16.333 -14.085  38.657  1.00 56.95           N  
ATOM   1433  CA  ILE A  85      17.093 -13.091  37.915  1.00 55.81           C  
ATOM   1434  C   ILE A  85      18.310 -12.703  38.777  1.00 54.36           C  
ATOM   1435  O   ILE A  85      18.204 -12.681  40.006  1.00 53.17           O  
ATOM   1436  CB  ILE A  85      16.230 -11.839  37.568  1.00 56.35           C  
ATOM   1437  CG1 ILE A  85      17.004 -10.779  36.749  1.00 55.73           C  
ATOM   1438  CG2 ILE A  85      15.547 -11.198  38.796  1.00 56.38           C  
ATOM   1439  CD1 ILE A  85      16.108  -9.870  35.893  1.00 56.69           C  
ATOM   1440  H   ILE A  85      16.505 -14.070  39.652  1.00 56.95           H  
ATOM   1441  HA  ILE A  85      17.457 -13.548  36.992  1.00 55.81           H  
ATOM   1442  HB  ILE A  85      15.433 -12.201  36.919  1.00 56.35           H  
ATOM   1443 HG13 ILE A  85      17.694 -11.285  36.072  1.00 55.73           H  
ATOM   1444 HG12 ILE A  85      17.625 -10.170  37.406  1.00 55.73           H  
ATOM   1445 HG21 ILE A  85      14.910 -10.364  38.510  1.00 56.38           H  
ATOM   1446 HG22 ILE A  85      14.910 -11.913  39.313  1.00 56.38           H  
ATOM   1447 HG23 ILE A  85      16.271 -10.820  39.515  1.00 56.38           H  
ATOM   1448 HD11 ILE A  85      16.525  -8.865  35.829  1.00 56.69           H  
ATOM   1449 HD12 ILE A  85      16.028 -10.256  34.877  1.00 56.69           H  
ATOM   1450 HD13 ILE A  85      15.097  -9.784  36.291  1.00 56.69           H  
ATOM   1451  N   ASN A  86      19.448 -12.411  38.120  1.00 53.45           N  
ATOM   1452  CA  ASN A  86      20.668 -11.917  38.762  1.00 53.11           C  
ATOM   1453  C   ASN A  86      20.489 -10.429  39.121  1.00 53.37           C  
ATOM   1454  O   ASN A  86      20.920  -9.547  38.377  1.00 51.66           O  
ATOM   1455  CB  ASN A  86      21.887 -12.202  37.853  1.00 55.07           C  
ATOM   1456  CG  ASN A  86      23.252 -12.030  38.543  1.00 55.26           C  
ATOM   1457  OD1 ASN A  86      23.463 -11.101  39.316  1.00 54.93           O  
ATOM   1458  ND2 ASN A  86      24.201 -12.923  38.263  1.00 55.61           N  
ATOM   1459  H   ASN A  86      19.469 -12.466  37.112  1.00 53.45           H  
ATOM   1460  HA  ASN A  86      20.835 -12.447  39.699  1.00 53.11           H  
ATOM   1461  HB3 ASN A  86      21.847 -11.581  36.962  1.00 55.07           H  
ATOM   1462  HB2 ASN A  86      21.826 -13.234  37.502  1.00 55.07           H  
ATOM   1463 HD22 ASN A  86      25.116 -12.850  38.691  1.00 55.61           H  
ATOM   1464 HD21 ASN A  86      24.003 -13.705  37.655  1.00 55.61           H  
ATOM   1465  N   ALA A  87      19.824 -10.201  40.260  1.00 53.80           N  
ATOM   1466  CA  ALA A  87      19.476  -8.894  40.791  1.00 56.11           C  
ATOM   1467  C   ALA A  87      19.274  -9.015  42.300  1.00 57.64           C  
ATOM   1468  O   ALA A  87      18.759 -10.038  42.751  1.00 59.04           O  
ATOM   1469  CB  ALA A  87      18.190  -8.394  40.117  1.00 53.92           C  
ATOM   1470  H   ALA A  87      19.478 -10.987  40.794  1.00 53.80           H  
ATOM   1471  HA  ALA A  87      20.296  -8.210  40.593  1.00 56.11           H  
ATOM   1472  HB1 ALA A  87      17.975  -7.368  40.406  1.00 53.92           H  
ATOM   1473  HB2 ALA A  87      18.256  -8.427  39.032  1.00 53.92           H  
ATOM   1474  HB3 ALA A  87      17.332  -8.999  40.400  1.00 53.92           H  
ATOM   1475  N   ASN A  88      19.637  -7.957  43.039  1.00 56.77           N  
ATOM   1476  CA  ASN A  88      19.369  -7.821  44.471  1.00 56.34           C  
ATOM   1477  C   ASN A  88      18.695  -6.481  44.744  1.00 56.52           C  
ATOM   1478  O   ASN A  88      19.094  -5.464  44.177  1.00 58.56           O  
ATOM   1479  CB  ASN A  88      20.661  -7.875  45.314  1.00 57.15           C  
ATOM   1480  CG  ASN A  88      21.416  -9.196  45.227  1.00 57.33           C  
ATOM   1481  OD1 ASN A  88      22.356  -9.319  44.452  1.00 56.57           O  
ATOM   1482  ND2 ASN A  88      21.026 -10.183  46.032  1.00 57.18           N  
ATOM   1483  H   ASN A  88      20.051  -7.150  42.588  1.00 56.77           H  
ATOM   1484  HA  ASN A  88      18.689  -8.605  44.800  1.00 56.34           H  
ATOM   1485  HB3 ASN A  88      20.418  -7.703  46.365  1.00 57.15           H  
ATOM   1486  HB2 ASN A  88      21.325  -7.062  45.022  1.00 57.15           H  
ATOM   1487 HD22 ASN A  88      21.478 -11.084  45.997  1.00 57.18           H  
ATOM   1488 HD21 ASN A  88      20.287 -10.037  46.707  1.00 57.18           H  
ATOM   1489  N   PHE A  89      17.749  -6.506  45.693  1.00 56.43           N  
ATOM   1490  CA  PHE A  89      17.242  -5.318  46.364  1.00 55.72           C  
ATOM   1491  C   PHE A  89      18.312  -4.725  47.280  1.00 54.39           C  
ATOM   1492  O   PHE A  89      18.886  -5.455  48.091  1.00 52.15           O  
ATOM   1493  CB  PHE A  89      16.000  -5.665  47.201  1.00 53.69           C  
ATOM   1494  CG  PHE A  89      14.778  -6.017  46.386  1.00 55.92           C  
ATOM   1495  CD1 PHE A  89      14.196  -5.049  45.540  1.00 54.00           C  
ATOM   1496  CD2 PHE A  89      14.229  -7.314  46.445  1.00 53.88           C  
ATOM   1497  CE1 PHE A  89      13.089  -5.380  44.776  1.00 55.87           C  
ATOM   1498  CE2 PHE A  89      13.110  -7.618  45.685  1.00 55.10           C  
ATOM   1499  CZ  PHE A  89      12.557  -6.659  44.848  1.00 54.20           C  
ATOM   1500  H   PHE A  89      17.500  -7.390  46.118  1.00 56.43           H  
ATOM   1501  HA  PHE A  89      16.971  -4.585  45.603  1.00 55.72           H  
ATOM   1502  HB3 PHE A  89      15.733  -4.813  47.828  1.00 53.69           H  
ATOM   1503  HB2 PHE A  89      16.225  -6.482  47.889  1.00 53.69           H  
ATOM   1504  HD1 PHE A  89      14.609  -4.052  45.479  1.00 54.00           H  
ATOM   1505  HD2 PHE A  89      14.671  -8.072  47.077  1.00 53.88           H  
ATOM   1506  HE1 PHE A  89      12.644  -4.645  44.120  1.00 55.87           H  
ATOM   1507  HE2 PHE A  89      12.679  -8.608  45.727  1.00 55.10           H  
ATOM   1508  HZ  PHE A  89      11.714  -6.913  44.235  1.00 54.20           H  
ATOM   1509  N   ILE A  90      18.521  -3.411  47.147  1.00 53.76           N  
ATOM   1510  CA  ILE A  90      19.383  -2.641  48.032  1.00 55.09           C  
ATOM   1511  C   ILE A  90      18.483  -1.630  48.760  1.00 55.30           C  
ATOM   1512  O   ILE A  90      17.627  -0.999  48.136  1.00 57.02           O  
ATOM   1513  CB  ILE A  90      20.497  -1.879  47.263  1.00 55.19           C  
ATOM   1514  CG1 ILE A  90      21.263  -2.767  46.254  1.00 56.83           C  
ATOM   1515  CG2 ILE A  90      21.477  -1.154  48.210  1.00 56.99           C  
ATOM   1516  CD1 ILE A  90      21.987  -3.978  46.861  1.00 57.46           C  
ATOM   1517  H   ILE A  90      18.001  -2.883  46.457  1.00 53.76           H  
ATOM   1518  HA  ILE A  90      19.857  -3.289  48.769  1.00 55.09           H  
ATOM   1519  HB  ILE A  90      20.025  -1.105  46.666  1.00 55.19           H  
ATOM   1520 HG13 ILE A  90      21.988  -2.152  45.719  1.00 56.83           H  
ATOM   1521 HG12 ILE A  90      20.578  -3.123  45.484  1.00 56.83           H  
ATOM   1522 HG21 ILE A  90      22.303  -0.709  47.658  1.00 56.99           H  
ATOM   1523 HG22 ILE A  90      20.994  -0.348  48.762  1.00 56.99           H  
ATOM   1524 HG23 ILE A  90      21.910  -1.840  48.938  1.00 56.99           H  
ATOM   1525 HD11 ILE A  90      22.523  -4.521  46.084  1.00 57.46           H  
ATOM   1526 HD12 ILE A  90      22.714  -3.676  47.613  1.00 57.46           H  
ATOM   1527 HD13 ILE A  90      21.295  -4.681  47.321  1.00 57.46           H  
ATOM   1528  N   LYS A  91      18.679  -1.531  50.082  1.00 55.57           N  
ATOM   1529  CA  LYS A  91      17.908  -0.672  50.970  1.00 56.90           C  
ATOM   1530  C   LYS A  91      18.266   0.806  50.766  1.00 57.78           C  
ATOM   1531  O   LYS A  91      19.441   1.144  50.608  1.00 56.19           O  
ATOM   1532  CB  LYS A  91      18.137  -1.076  52.444  1.00 57.18           C  
ATOM   1533  CG  LYS A  91      17.784  -2.537  52.786  1.00 58.04           C  
ATOM   1534  CD  LYS A  91      17.805  -2.806  54.300  1.00 59.76           C  
ATOM   1535  CE  LYS A  91      17.661  -4.292  54.674  1.00 59.14           C  
ATOM   1536  NZ  LYS A  91      18.868  -5.074  54.340  1.00 62.92           N1+
ATOM   1537  H   LYS A  91      19.404  -2.088  50.519  1.00 55.57           H  
ATOM   1538  HA  LYS A  91      16.855  -0.805  50.724  1.00 56.90           H  
ATOM   1539  HB3 LYS A  91      17.538  -0.418  53.076  1.00 57.18           H  
ATOM   1540  HB2 LYS A  91      19.177  -0.892  52.721  1.00 57.18           H  
ATOM   1541  HG3 LYS A  91      18.476  -3.208  52.289  1.00 58.04           H  
ATOM   1542  HG2 LYS A  91      16.813  -2.812  52.389  1.00 58.04           H  
ATOM   1543  HD3 LYS A  91      16.984  -2.254  54.760  1.00 59.76           H  
ATOM   1544  HD2 LYS A  91      18.715  -2.394  54.739  1.00 59.76           H  
ATOM   1545  HE3 LYS A  91      16.795  -4.729  54.176  1.00 59.14           H  
ATOM   1546  HE2 LYS A  91      17.490  -4.384  55.747  1.00 59.14           H  
ATOM   1547  HZ1 LYS A  91      19.040  -5.022  53.346  1.00 62.92           H  
ATOM   1548  HZ2 LYS A  91      19.663  -4.696  54.837  1.00 62.92           H  
ATOM   1549  HZ3 LYS A  91      18.734  -6.038  54.609  1.00 62.92           H  
ATOM   1550  N   GLY A  92      17.228   1.647  50.836  1.00 56.46           N  
ATOM   1551  CA  GLY A  92      17.340   3.097  50.908  1.00 57.59           C  
ATOM   1552  C   GLY A  92      17.438   3.514  52.374  1.00 59.89           C  
ATOM   1553  O   GLY A  92      17.490   2.682  53.283  1.00 60.31           O  
ATOM   1554  H   GLY A  92      16.307   1.270  51.014  1.00 56.46           H  
ATOM   1555  HA3 GLY A  92      16.448   3.558  50.489  1.00 57.59           H  
ATOM   1556  HA2 GLY A  92      18.197   3.468  50.345  1.00 57.59           H  
ATOM   1557  N   VAL A  93      17.485   4.834  52.590  1.00 61.22           N  
ATOM   1558  CA  VAL A  93      17.684   5.436  53.907  1.00 61.29           C  
ATOM   1559  C   VAL A  93      16.500   5.210  54.878  1.00 62.29           C  
ATOM   1560  O   VAL A  93      16.734   5.166  56.084  1.00 63.48           O  
ATOM   1561  CB  VAL A  93      17.975   6.958  53.794  1.00 61.86           C  
ATOM   1562  CG1 VAL A  93      19.146   7.250  52.838  1.00 58.99           C  
ATOM   1563  CG2 VAL A  93      16.770   7.849  53.446  1.00 57.07           C  
ATOM   1564  H   VAL A  93      17.431   5.474  51.808  1.00 61.22           H  
ATOM   1565  HA  VAL A  93      18.560   4.962  54.355  1.00 61.29           H  
ATOM   1566  HB  VAL A  93      18.303   7.277  54.782  1.00 61.86           H  
ATOM   1567 HG11 VAL A  93      19.368   8.316  52.814  1.00 58.99           H  
ATOM   1568 HG12 VAL A  93      20.052   6.731  53.151  1.00 58.99           H  
ATOM   1569 HG13 VAL A  93      18.927   6.948  51.813  1.00 58.99           H  
ATOM   1570 HG21 VAL A  93      17.075   8.889  53.340  1.00 57.07           H  
ATOM   1571 HG22 VAL A  93      16.295   7.541  52.514  1.00 57.07           H  
ATOM   1572 HG23 VAL A  93      16.022   7.834  54.236  1.00 57.07           H  
ATOM   1573  N   TYR A  94      15.276   5.052  54.338  1.00 62.16           N  
ATOM   1574  CA  TYR A  94      14.039   4.903  55.111  1.00 62.66           C  
ATOM   1575  C   TYR A  94      13.523   3.462  55.201  1.00 64.23           C  
ATOM   1576  O   TYR A  94      12.758   3.180  56.124  1.00 64.35           O  
ATOM   1577  CB  TYR A  94      12.944   5.799  54.499  1.00 61.19           C  
ATOM   1578  CG  TYR A  94      13.208   7.283  54.642  1.00 60.97           C  
ATOM   1579  CD1 TYR A  94      13.325   7.848  55.928  1.00 61.61           C  
ATOM   1580  CD2 TYR A  94      13.337   8.100  53.500  1.00 58.82           C  
ATOM   1581  CE1 TYR A  94      13.590   9.219  56.077  1.00 62.70           C  
ATOM   1582  CE2 TYR A  94      13.602   9.474  53.649  1.00 59.75           C  
ATOM   1583  CZ  TYR A  94      13.732  10.031  54.938  1.00 62.19           C  
ATOM   1584  OH  TYR A  94      13.991  11.357  55.094  1.00 65.61           O  
ATOM   1585  H   TYR A  94      15.170   5.095  53.335  1.00 62.16           H  
ATOM   1586  HA  TYR A  94      14.213   5.225  56.139  1.00 62.66           H  
ATOM   1587  HB3 TYR A  94      11.987   5.609  54.988  1.00 61.19           H  
ATOM   1588  HB2 TYR A  94      12.797   5.548  53.449  1.00 61.19           H  
ATOM   1589  HD1 TYR A  94      13.217   7.230  56.808  1.00 61.61           H  
ATOM   1590  HD2 TYR A  94      13.241   7.677  52.510  1.00 58.82           H  
ATOM   1591  HE1 TYR A  94      13.685   9.647  57.064  1.00 62.70           H  
ATOM   1592  HE2 TYR A  94      13.703  10.090  52.769  1.00 59.75           H  
ATOM   1593  HH  TYR A  94      14.167  11.797  54.253  1.00 65.61           H  
ATOM   1594  N   GLY A  95      13.912   2.578  54.271  1.00 65.29           N  
ATOM   1595  CA  GLY A  95      13.388   1.218  54.258  1.00 64.49           C  
ATOM   1596  C   GLY A  95      13.999   0.415  53.105  1.00 65.37           C  
ATOM   1597  O   GLY A  95      14.863   0.917  52.384  1.00 66.76           O  
ATOM   1598  H   GLY A  95      14.554   2.842  53.537  1.00 65.29           H  
ATOM   1599  HA3 GLY A  95      12.303   1.253  54.144  1.00 64.49           H  
ATOM   1600  HA2 GLY A  95      13.617   0.727  55.204  1.00 64.49           H  
ATOM   1601  N   PRO A  96      13.567  -0.853  52.936  1.00 65.05           N  
ATOM   1602  CA  PRO A  96      14.095  -1.745  51.898  1.00 64.41           C  
ATOM   1603  C   PRO A  96      13.520  -1.468  50.502  1.00 63.13           C  
ATOM   1604  O   PRO A  96      12.482  -0.818  50.376  1.00 63.72           O  
ATOM   1605  CB  PRO A  96      13.713  -3.137  52.422  1.00 64.53           C  
ATOM   1606  CG  PRO A  96      12.392  -2.910  53.138  1.00 65.33           C  
ATOM   1607  CD  PRO A  96      12.582  -1.537  53.778  1.00 64.87           C  
ATOM   1608  HA  PRO A  96      15.171  -1.643  51.839  1.00 64.41           H  
ATOM   1609  HB3 PRO A  96      14.465  -3.472  53.138  1.00 64.53           H  
ATOM   1610  HB2 PRO A  96      13.644  -3.900  51.647  1.00 64.53           H  
ATOM   1611  HG3 PRO A  96      12.145  -3.692  53.857  1.00 65.33           H  
ATOM   1612  HG2 PRO A  96      11.585  -2.862  52.405  1.00 65.33           H  
ATOM   1613  HD2 PRO A  96      11.637  -0.998  53.847  1.00 64.87           H  
ATOM   1614  HD3 PRO A  96      12.993  -1.645  54.784  1.00 64.87           H  
ATOM   1615  N   LYS A  97      14.209  -2.014  49.487  1.00 62.12           N  
ATOM   1616  CA  LYS A  97      13.800  -2.033  48.078  1.00 60.22           C  
ATOM   1617  C   LYS A  97      13.739  -0.629  47.442  1.00 60.98           C  
ATOM   1618  O   LYS A  97      12.874  -0.381  46.604  1.00 61.97           O  
ATOM   1619  CB  LYS A  97      12.468  -2.812  47.885  1.00 59.25           C  
ATOM   1620  CG  LYS A  97      12.426  -4.196  48.556  1.00 59.28           C  
ATOM   1621  CD  LYS A  97      11.217  -5.029  48.109  1.00 61.38           C  
ATOM   1622  CE  LYS A  97      11.203  -6.424  48.753  1.00 60.79           C  
ATOM   1623  NZ  LYS A  97      10.109  -7.257  48.223  1.00 57.42           N1+
ATOM   1624  H   LYS A  97      15.058  -2.520  49.693  1.00 62.12           H  
ATOM   1625  HA  LYS A  97      14.582  -2.569  47.541  1.00 60.22           H  
ATOM   1626  HB3 LYS A  97      12.290  -2.934  46.816  1.00 59.25           H  
ATOM   1627  HB2 LYS A  97      11.628  -2.225  48.260  1.00 59.25           H  
ATOM   1628  HG3 LYS A  97      12.384  -4.077  49.638  1.00 59.28           H  
ATOM   1629  HG2 LYS A  97      13.346  -4.737  48.347  1.00 59.28           H  
ATOM   1630  HD3 LYS A  97      11.224  -5.117  47.022  1.00 61.38           H  
ATOM   1631  HD2 LYS A  97      10.301  -4.494  48.365  1.00 61.38           H  
ATOM   1632  HE3 LYS A  97      11.096  -6.340  49.835  1.00 60.79           H  
ATOM   1633  HE2 LYS A  97      12.146  -6.937  48.562  1.00 60.79           H  
ATOM   1634  HZ1 LYS A  97      10.223  -7.368  47.225  1.00 57.42           H  
ATOM   1635  HZ2 LYS A  97      10.130  -8.165  48.664  1.00 57.42           H  
ATOM   1636  HZ3 LYS A  97       9.222  -6.813  48.412  1.00 57.42           H  
ATOM   1637  N   ALA A  98      14.659   0.270  47.830  1.00 59.46           N  
ATOM   1638  CA  ALA A  98      14.791   1.588  47.200  1.00 59.44           C  
ATOM   1639  C   ALA A  98      15.545   1.528  45.865  1.00 59.43           C  
ATOM   1640  O   ALA A  98      15.356   2.420  45.038  1.00 59.23           O  
ATOM   1641  CB  ALA A  98      15.499   2.544  48.157  1.00 60.54           C  
ATOM   1642  H   ALA A  98      15.349   0.025  48.525  1.00 59.46           H  
ATOM   1643  HA  ALA A  98      13.795   1.993  47.008  1.00 59.44           H  
ATOM   1644  HB1 ALA A  98      15.514   3.561  47.763  1.00 60.54           H  
ATOM   1645  HB2 ALA A  98      14.979   2.571  49.115  1.00 60.54           H  
ATOM   1646  HB3 ALA A  98      16.532   2.239  48.321  1.00 60.54           H  
ATOM   1647  N   TYR A  99      16.362   0.479  45.674  1.00 59.07           N  
ATOM   1648  CA  TYR A  99      17.069   0.205  44.430  1.00 58.06           C  
ATOM   1649  C   TYR A  99      16.986  -1.287  44.105  1.00 57.92           C  
ATOM   1650  O   TYR A  99      16.834  -2.109  45.010  1.00 58.88           O  
ATOM   1651  CB  TYR A  99      18.557   0.615  44.511  1.00 57.98           C  
ATOM   1652  CG  TYR A  99      18.865   1.882  45.279  1.00 59.41           C  
ATOM   1653  CD1 TYR A  99      18.845   3.126  44.622  1.00 58.04           C  
ATOM   1654  CD2 TYR A  99      19.169   1.819  46.656  1.00 59.13           C  
ATOM   1655  CE1 TYR A  99      19.145   4.297  45.339  1.00 59.12           C  
ATOM   1656  CE2 TYR A  99      19.472   2.989  47.371  1.00 58.24           C  
ATOM   1657  CZ  TYR A  99      19.462   4.230  46.713  1.00 58.13           C  
ATOM   1658  OH  TYR A  99      19.754   5.360  47.418  1.00 60.68           O  
ATOM   1659  H   TYR A  99      16.476  -0.207  46.408  1.00 59.07           H  
ATOM   1660  HA  TYR A  99      16.581   0.747  43.624  1.00 58.06           H  
ATOM   1661  HB3 TYR A  99      18.969   0.700  43.504  1.00 57.98           H  
ATOM   1662  HB2 TYR A  99      19.134  -0.180  44.977  1.00 57.98           H  
ATOM   1663  HD1 TYR A  99      18.602   3.183  43.571  1.00 58.04           H  
ATOM   1664  HD2 TYR A  99      19.176   0.874  47.174  1.00 59.13           H  
ATOM   1665  HE1 TYR A  99      19.127   5.235  44.811  1.00 59.12           H  
ATOM   1666  HE2 TYR A  99      19.710   2.929  48.422  1.00 58.24           H  
ATOM   1667  HH  TYR A  99      19.759   6.150  46.863  1.00 60.68           H  
ATOM   1668  N   ILE A 100      17.178  -1.592  42.816  1.00 57.15           N  
ATOM   1669  CA  ILE A 100      17.461  -2.930  42.317  1.00 56.61           C  
ATOM   1670  C   ILE A 100      18.808  -2.858  41.581  1.00 57.53           C  
ATOM   1671  O   ILE A 100      18.886  -2.260  40.510  1.00 57.40           O  
ATOM   1672  CB  ILE A 100      16.344  -3.448  41.360  1.00 54.80           C  
ATOM   1673  CG1 ILE A 100      15.052  -3.756  42.151  1.00 54.93           C  
ATOM   1674  CG2 ILE A 100      16.760  -4.687  40.539  1.00 51.11           C  
ATOM   1675  CD1 ILE A 100      13.817  -4.015  41.270  1.00 53.20           C  
ATOM   1676  H   ILE A 100      17.292  -0.843  42.145  1.00 57.15           H  
ATOM   1677  HA  ILE A 100      17.555  -3.636  43.143  1.00 56.61           H  
ATOM   1678  HB  ILE A 100      16.106  -2.653  40.653  1.00 54.80           H  
ATOM   1679 HG13 ILE A 100      14.821  -2.935  42.827  1.00 54.93           H  
ATOM   1680 HG12 ILE A 100      15.223  -4.621  42.790  1.00 54.93           H  
ATOM   1681 HG21 ILE A 100      15.922  -5.088  39.974  1.00 51.11           H  
ATOM   1682 HG22 ILE A 100      17.537  -4.466  39.807  1.00 51.11           H  
ATOM   1683 HG23 ILE A 100      17.130  -5.471  41.196  1.00 51.11           H  
ATOM   1684 HD11 ILE A 100      12.906  -3.687  41.769  1.00 53.20           H  
ATOM   1685 HD12 ILE A 100      13.877  -3.486  40.319  1.00 53.20           H  
ATOM   1686 HD13 ILE A 100      13.705  -5.079  41.055  1.00 53.20           H  
ATOM   1687  N   ALA A 101      19.843  -3.469  42.173  1.00 58.24           N  
ATOM   1688  CA  ALA A 101      21.157  -3.624  41.562  1.00 56.78           C  
ATOM   1689  C   ALA A 101      21.186  -4.954  40.797  1.00 56.42           C  
ATOM   1690  O   ALA A 101      21.088  -6.002  41.431  1.00 56.47           O  
ATOM   1691  CB  ALA A 101      22.222  -3.567  42.662  1.00 54.43           C  
ATOM   1692  H   ALA A 101      19.698  -3.961  43.046  1.00 58.24           H  
ATOM   1693  HA  ALA A 101      21.356  -2.799  40.880  1.00 56.78           H  
ATOM   1694  HB1 ALA A 101      23.216  -3.707  42.240  1.00 54.43           H  
ATOM   1695  HB2 ALA A 101      22.216  -2.597  43.160  1.00 54.43           H  
ATOM   1696  HB3 ALA A 101      22.060  -4.328  43.427  1.00 54.43           H  
ATOM   1697  N   THR A 102      21.282  -4.883  39.461  1.00 57.31           N  
ATOM   1698  CA  THR A 102      21.193  -6.033  38.554  1.00 57.10           C  
ATOM   1699  C   THR A 102      22.267  -5.943  37.460  1.00 56.33           C  
ATOM   1700  O   THR A 102      22.779  -4.855  37.215  1.00 57.02           O  
ATOM   1701  CB  THR A 102      19.782  -6.091  37.893  1.00 55.59           C  
ATOM   1702  OG1 THR A 102      19.617  -7.255  37.102  1.00 57.34           O  
ATOM   1703  CG2 THR A 102      19.455  -4.905  36.966  1.00 52.93           C  
ATOM   1704  H   THR A 102      21.367  -3.979  39.015  1.00 57.31           H  
ATOM   1705  HA  THR A 102      21.382  -6.956  39.103  1.00 57.10           H  
ATOM   1706  HB  THR A 102      19.032  -6.118  38.682  1.00 55.59           H  
ATOM   1707  HG1 THR A 102      19.751  -8.029  37.658  1.00 57.34           H  
ATOM   1708 HG21 THR A 102      18.417  -4.933  36.639  1.00 52.93           H  
ATOM   1709 HG22 THR A 102      19.609  -3.952  37.472  1.00 52.93           H  
ATOM   1710 HG23 THR A 102      20.064  -4.915  36.063  1.00 52.93           H  
ATOM   1711  N   GLN A 103      22.585  -7.077  36.815  1.00 56.29           N  
ATOM   1712  CA  GLN A 103      23.470  -7.142  35.649  1.00 56.11           C  
ATOM   1713  C   GLN A 103      22.845  -6.473  34.408  1.00 56.71           C  
ATOM   1714  O   GLN A 103      21.622  -6.351  34.321  1.00 56.11           O  
ATOM   1715  CB  GLN A 103      23.824  -8.624  35.380  1.00 55.26           C  
ATOM   1716  CG  GLN A 103      22.655  -9.496  34.867  1.00 58.21           C  
ATOM   1717  CD  GLN A 103      23.058 -10.943  34.584  1.00 59.11           C  
ATOM   1718  OE1 GLN A 103      24.017 -11.463  35.151  1.00 59.75           O  
ATOM   1719  NE2 GLN A 103      22.282 -11.619  33.736  1.00 56.41           N  
ATOM   1720  H   GLN A 103      22.113  -7.935  37.063  1.00 56.29           H  
ATOM   1721  HA  GLN A 103      24.386  -6.605  35.891  1.00 56.11           H  
ATOM   1722  HB3 GLN A 103      24.239  -9.056  36.293  1.00 55.26           H  
ATOM   1723  HB2 GLN A 103      24.629  -8.666  34.647  1.00 55.26           H  
ATOM   1724  HG3 GLN A 103      22.243  -9.082  33.947  1.00 58.21           H  
ATOM   1725  HG2 GLN A 103      21.844  -9.503  35.596  1.00 58.21           H  
ATOM   1726 HE22 GLN A 103      22.448 -12.603  33.571  1.00 56.41           H  
ATOM   1727 HE21 GLN A 103      21.486 -11.176  33.301  1.00 56.41           H  
ATOM   1728  N   GLY A 104      23.701  -6.135  33.430  1.00 56.18           N  
ATOM   1729  CA  GLY A 104      23.280  -5.802  32.069  1.00 55.63           C  
ATOM   1730  C   GLY A 104      22.712  -7.089  31.446  1.00 54.81           C  
ATOM   1731  O   GLY A 104      23.424  -8.095  31.450  1.00 54.69           O  
ATOM   1732  H   GLY A 104      24.692  -6.280  33.573  1.00 56.18           H  
ATOM   1733  HA3 GLY A 104      24.143  -5.473  31.491  1.00 55.63           H  
ATOM   1734  HA2 GLY A 104      22.571  -4.977  32.095  1.00 55.63           H  
ATOM   1735  N   PRO A 105      21.442  -7.110  30.980  1.00 53.91           N  
ATOM   1736  CA  PRO A 105      20.761  -8.365  30.620  1.00 53.50           C  
ATOM   1737  C   PRO A 105      21.400  -9.096  29.430  1.00 54.76           C  
ATOM   1738  O   PRO A 105      21.790  -8.464  28.448  1.00 55.75           O  
ATOM   1739  CB  PRO A 105      19.311  -7.936  30.339  1.00 52.65           C  
ATOM   1740  CG  PRO A 105      19.401  -6.461  29.985  1.00 54.30           C  
ATOM   1741  CD  PRO A 105      20.525  -5.973  30.890  1.00 54.23           C  
ATOM   1742  HA  PRO A 105      20.770  -9.030  31.487  1.00 53.50           H  
ATOM   1743  HB3 PRO A 105      18.725  -8.052  31.251  1.00 52.65           H  
ATOM   1744  HB2 PRO A 105      18.816  -8.526  29.567  1.00 52.65           H  
ATOM   1745  HG3 PRO A 105      18.464  -5.921  30.126  1.00 54.30           H  
ATOM   1746  HG2 PRO A 105      19.699  -6.356  28.940  1.00 54.30           H  
ATOM   1747  HD2 PRO A 105      20.982  -5.069  30.490  1.00 54.23           H  
ATOM   1748  HD3 PRO A 105      20.144  -5.747  31.887  1.00 54.23           H  
ATOM   1749  N   LEU A 106      21.493 -10.425  29.573  1.00 55.25           N  
ATOM   1750  CA  LEU A 106      21.820 -11.378  28.513  1.00 55.13           C  
ATOM   1751  C   LEU A 106      20.645 -11.491  27.529  1.00 56.88           C  
ATOM   1752  O   LEU A 106      19.529 -11.110  27.880  1.00 55.17           O  
ATOM   1753  CB  LEU A 106      22.066 -12.757  29.163  1.00 54.23           C  
ATOM   1754  CG  LEU A 106      23.259 -12.840  30.141  1.00 54.90           C  
ATOM   1755  CD1 LEU A 106      23.219 -14.152  30.952  1.00 54.32           C  
ATOM   1756  CD2 LEU A 106      24.614 -12.635  29.436  1.00 50.76           C  
ATOM   1757  H   LEU A 106      21.145 -10.843  30.425  1.00 55.25           H  
ATOM   1758  HA  LEU A 106      22.706 -11.039  27.974  1.00 55.13           H  
ATOM   1759  HB3 LEU A 106      22.216 -13.506  28.385  1.00 54.23           H  
ATOM   1760  HB2 LEU A 106      21.154 -13.049  29.687  1.00 54.23           H  
ATOM   1761  HG  LEU A 106      23.146 -12.036  30.869  1.00 54.90           H  
ATOM   1762 HD11 LEU A 106      23.425 -13.952  32.003  1.00 54.32           H  
ATOM   1763 HD12 LEU A 106      22.245 -14.639  30.906  1.00 54.32           H  
ATOM   1764 HD13 LEU A 106      23.952 -14.884  30.612  1.00 54.32           H  
ATOM   1765 HD21 LEU A 106      25.304 -13.463  29.598  1.00 50.76           H  
ATOM   1766 HD22 LEU A 106      24.507 -12.518  28.357  1.00 50.76           H  
ATOM   1767 HD23 LEU A 106      25.107 -11.741  29.812  1.00 50.76           H  
ATOM   1768  N   SER A 107      20.893 -12.065  26.339  1.00 57.53           N  
ATOM   1769  CA  SER A 107      19.864 -12.301  25.315  1.00 58.49           C  
ATOM   1770  C   SER A 107      18.762 -13.268  25.793  1.00 59.19           C  
ATOM   1771  O   SER A 107      17.596 -13.089  25.443  1.00 58.44           O  
ATOM   1772  CB  SER A 107      20.533 -12.750  23.997  1.00 57.72           C  
ATOM   1773  OG  SER A 107      21.065 -14.059  24.073  1.00 59.08           O  
ATOM   1774  H   SER A 107      21.826 -12.376  26.109  1.00 57.53           H  
ATOM   1775  HA  SER A 107      19.397 -11.339  25.119  1.00 58.49           H  
ATOM   1776  HB3 SER A 107      21.328 -12.062  23.707  1.00 57.72           H  
ATOM   1777  HB2 SER A 107      19.802 -12.729  23.188  1.00 57.72           H  
ATOM   1778  HG  SER A 107      20.342 -14.688  24.009  1.00 59.08           H  
ATOM   1779  N   THR A 108      19.173 -14.228  26.636  1.00 58.47           N  
ATOM   1780  CA  THR A 108      18.341 -15.182  27.360  1.00 57.38           C  
ATOM   1781  C   THR A 108      17.516 -14.572  28.522  1.00 57.80           C  
ATOM   1782  O   THR A 108      16.477 -15.143  28.852  1.00 56.94           O  
ATOM   1783  CB  THR A 108      19.216 -16.383  27.847  1.00 56.18           C  
ATOM   1784  OG1 THR A 108      18.548 -17.241  28.755  1.00 58.81           O  
ATOM   1785  CG2 THR A 108      20.540 -15.987  28.524  1.00 56.54           C  
ATOM   1786  H   THR A 108      20.158 -14.275  26.848  1.00 58.47           H  
ATOM   1787  HA  THR A 108      17.618 -15.576  26.643  1.00 57.38           H  
ATOM   1788  HB  THR A 108      19.459 -16.995  26.977  1.00 56.18           H  
ATOM   1789  HG1 THR A 108      17.746 -17.564  28.337  1.00 58.81           H  
ATOM   1790 HG21 THR A 108      21.063 -16.863  28.908  1.00 56.54           H  
ATOM   1791 HG22 THR A 108      21.216 -15.502  27.821  1.00 56.54           H  
ATOM   1792 HG23 THR A 108      20.375 -15.312  29.358  1.00 56.54           H  
ATOM   1793  N   THR A 109      17.949 -13.429  29.090  1.00 57.05           N  
ATOM   1794  CA  THR A 109      17.291 -12.766  30.226  1.00 57.16           C  
ATOM   1795  C   THR A 109      16.695 -11.379  29.877  1.00 58.12           C  
ATOM   1796  O   THR A 109      16.342 -10.648  30.804  1.00 59.08           O  
ATOM   1797  CB  THR A 109      18.242 -12.622  31.455  1.00 57.73           C  
ATOM   1798  OG1 THR A 109      19.205 -11.594  31.302  1.00 57.79           O  
ATOM   1799  CG2 THR A 109      18.937 -13.921  31.880  1.00 55.97           C  
ATOM   1800  H   THR A 109      18.787 -12.982  28.747  1.00 57.05           H  
ATOM   1801  HA  THR A 109      16.439 -13.361  30.558  1.00 57.16           H  
ATOM   1802  HB  THR A 109      17.631 -12.326  32.309  1.00 57.73           H  
ATOM   1803  HG1 THR A 109      18.735 -10.759  31.228  1.00 57.79           H  
ATOM   1804 HG21 THR A 109      19.476 -13.781  32.817  1.00 55.97           H  
ATOM   1805 HG22 THR A 109      18.212 -14.720  32.033  1.00 55.97           H  
ATOM   1806 HG23 THR A 109      19.658 -14.257  31.139  1.00 55.97           H  
ATOM   1807  N   LEU A 110      16.540 -11.035  28.581  1.00 59.21           N  
ATOM   1808  CA  LEU A 110      15.862  -9.801  28.141  1.00 58.86           C  
ATOM   1809  C   LEU A 110      14.380  -9.757  28.554  1.00 59.74           C  
ATOM   1810  O   LEU A 110      13.894  -8.693  28.939  1.00 59.70           O  
ATOM   1811  CB  LEU A 110      15.947  -9.624  26.606  1.00 60.63           C  
ATOM   1812  CG  LEU A 110      17.316  -9.203  26.037  1.00 61.95           C  
ATOM   1813  CD1 LEU A 110      17.290  -9.197  24.493  1.00 60.36           C  
ATOM   1814  CD2 LEU A 110      17.806  -7.861  26.619  1.00 61.47           C  
ATOM   1815  H   LEU A 110      16.861 -11.659  27.854  1.00 59.21           H  
ATOM   1816  HA  LEU A 110      16.353  -8.963  28.638  1.00 58.86           H  
ATOM   1817  HB3 LEU A 110      15.230  -8.861  26.300  1.00 60.63           H  
ATOM   1818  HB2 LEU A 110      15.621 -10.548  26.124  1.00 60.63           H  
ATOM   1819  HG  LEU A 110      18.033  -9.963  26.329  1.00 61.95           H  
ATOM   1820 HD11 LEU A 110      17.641  -8.261  24.060  1.00 60.36           H  
ATOM   1821 HD12 LEU A 110      17.923  -9.985  24.086  1.00 60.36           H  
ATOM   1822 HD13 LEU A 110      16.287  -9.368  24.101  1.00 60.36           H  
ATOM   1823 HD21 LEU A 110      18.147  -7.161  25.859  1.00 61.47           H  
ATOM   1824 HD22 LEU A 110      17.021  -7.360  27.182  1.00 61.47           H  
ATOM   1825 HD23 LEU A 110      18.648  -8.020  27.292  1.00 61.47           H  
ATOM   1826  N   LEU A 111      13.704 -10.917  28.487  1.00 61.56           N  
ATOM   1827  CA  LEU A 111      12.328 -11.098  28.942  1.00 62.41           C  
ATOM   1828  C   LEU A 111      12.211 -10.961  30.470  1.00 62.90           C  
ATOM   1829  O   LEU A 111      11.336 -10.230  30.927  1.00 61.53           O  
ATOM   1830  CB  LEU A 111      11.790 -12.445  28.407  1.00 62.86           C  
ATOM   1831  CG  LEU A 111      10.362 -12.835  28.857  1.00 64.43           C  
ATOM   1832  CD1 LEU A 111       9.320 -11.743  28.556  1.00 64.49           C  
ATOM   1833  CD2 LEU A 111       9.948 -14.197  28.263  1.00 63.94           C  
ATOM   1834  H   LEU A 111      14.176 -11.745  28.155  1.00 61.56           H  
ATOM   1835  HA  LEU A 111      11.738 -10.293  28.499  1.00 62.41           H  
ATOM   1836  HB3 LEU A 111      12.475 -13.241  28.706  1.00 62.86           H  
ATOM   1837  HB2 LEU A 111      11.819 -12.421  27.317  1.00 62.86           H  
ATOM   1838  HG  LEU A 111      10.382 -12.975  29.938  1.00 64.43           H  
ATOM   1839 HD11 LEU A 111       8.395 -12.170  28.178  1.00 64.49           H  
ATOM   1840 HD12 LEU A 111       9.066 -11.186  29.458  1.00 64.49           H  
ATOM   1841 HD13 LEU A 111       9.682 -11.031  27.819  1.00 64.49           H  
ATOM   1842 HD21 LEU A 111       9.533 -14.845  29.037  1.00 63.94           H  
ATOM   1843 HD22 LEU A 111       9.198 -14.105  27.477  1.00 63.94           H  
ATOM   1844 HD23 LEU A 111      10.796 -14.726  27.827  1.00 63.94           H  
ATOM   1845  N   ASP A 112      13.123 -11.612  31.215  1.00 63.48           N  
ATOM   1846  CA  ASP A 112      13.238 -11.550  32.681  1.00 64.79           C  
ATOM   1847  C   ASP A 112      13.449 -10.124  33.213  1.00 64.93           C  
ATOM   1848  O   ASP A 112      12.894  -9.789  34.258  1.00 66.35           O  
ATOM   1849  CB  ASP A 112      14.346 -12.477  33.249  1.00 65.90           C  
ATOM   1850  CG  ASP A 112      14.301 -13.953  32.815  1.00 66.99           C  
ATOM   1851  OD1 ASP A 112      13.204 -14.442  32.463  1.00 69.34           O  
ATOM   1852  OD2 ASP A 112      15.351 -14.614  32.974  1.00 65.65           O1-
ATOM   1853  H   ASP A 112      13.805 -12.195  30.753  1.00 63.48           H  
ATOM   1854  HA  ASP A 112      12.284 -11.889  33.088  1.00 64.79           H  
ATOM   1855  HB3 ASP A 112      14.305 -12.467  34.340  1.00 65.90           H  
ATOM   1856  HB2 ASP A 112      15.323 -12.079  32.970  1.00 65.90           H  
ATOM   1857  N   PHE A 113      14.215  -9.309  32.466  1.00 62.31           N  
ATOM   1858  CA  PHE A 113      14.465  -7.902  32.760  1.00 60.37           C  
ATOM   1859  C   PHE A 113      13.180  -7.057  32.727  1.00 59.94           C  
ATOM   1860  O   PHE A 113      12.914  -6.355  33.698  1.00 60.29           O  
ATOM   1861  CB  PHE A 113      15.574  -7.365  31.831  1.00 58.03           C  
ATOM   1862  CG  PHE A 113      15.974  -5.918  32.065  1.00 58.88           C  
ATOM   1863  CD1 PHE A 113      16.876  -5.598  33.102  1.00 60.12           C  
ATOM   1864  CD2 PHE A 113      15.323  -4.874  31.374  1.00 56.52           C  
ATOM   1865  CE1 PHE A 113      17.163  -4.270  33.387  1.00 58.03           C  
ATOM   1866  CE2 PHE A 113      15.617  -3.553  31.681  1.00 57.76           C  
ATOM   1867  CZ  PHE A 113      16.540  -3.253  32.676  1.00 56.90           C  
ATOM   1868  H   PHE A 113      14.649  -9.673  31.628  1.00 62.31           H  
ATOM   1869  HA  PHE A 113      14.850  -7.858  33.781  1.00 60.37           H  
ATOM   1870  HB3 PHE A 113      15.288  -7.485  30.787  1.00 58.03           H  
ATOM   1871  HB2 PHE A 113      16.466  -7.977  31.966  1.00 58.03           H  
ATOM   1872  HD1 PHE A 113      17.347  -6.382  33.677  1.00 60.12           H  
ATOM   1873  HD2 PHE A 113      14.589  -5.096  30.612  1.00 56.52           H  
ATOM   1874  HE1 PHE A 113      17.866  -4.027  34.171  1.00 58.03           H  
ATOM   1875  HE2 PHE A 113      15.117  -2.760  31.147  1.00 57.76           H  
ATOM   1876  HZ  PHE A 113      16.765  -2.223  32.910  1.00 56.90           H  
ATOM   1877  N   TRP A 114      12.383  -7.168  31.649  1.00 59.40           N  
ATOM   1878  CA  TRP A 114      11.106  -6.458  31.531  1.00 61.40           C  
ATOM   1879  C   TRP A 114       9.984  -6.981  32.437  1.00 61.81           C  
ATOM   1880  O   TRP A 114       9.137  -6.177  32.826  1.00 63.30           O  
ATOM   1881  CB  TRP A 114      10.658  -6.353  30.066  1.00 62.42           C  
ATOM   1882  CG  TRP A 114      11.465  -5.377  29.270  1.00 62.83           C  
ATOM   1883  CD1 TRP A 114      12.283  -5.663  28.233  1.00 62.62           C  
ATOM   1884  CD2 TRP A 114      11.577  -3.938  29.489  1.00 62.54           C  
ATOM   1885  NE1 TRP A 114      12.867  -4.499  27.781  1.00 62.26           N  
ATOM   1886  CE2 TRP A 114      12.476  -3.402  28.521  1.00 62.41           C  
ATOM   1887  CE3 TRP A 114      11.014  -3.027  30.414  1.00 63.42           C  
ATOM   1888  CZ2 TRP A 114      12.784  -2.030  28.459  1.00 62.73           C  
ATOM   1889  CZ3 TRP A 114      11.348  -1.660  30.384  1.00 63.54           C  
ATOM   1890  CH2 TRP A 114      12.221  -1.156  29.403  1.00 63.88           C  
ATOM   1891  H   TRP A 114      12.644  -7.773  30.883  1.00 59.40           H  
ATOM   1892  HA  TRP A 114      11.275  -5.439  31.883  1.00 61.40           H  
ATOM   1893  HB3 TRP A 114       9.626  -6.003  30.017  1.00 62.42           H  
ATOM   1894  HB2 TRP A 114      10.671  -7.333  29.585  1.00 62.42           H  
ATOM   1895  HD1 TRP A 114      12.434  -6.652  27.824  1.00 62.62           H  
ATOM   1896  HE1 TRP A 114      13.490  -4.469  26.983  1.00 62.26           H  
ATOM   1897  HE3 TRP A 114      10.324  -3.386  31.164  1.00 63.42           H  
ATOM   1898  HZ2 TRP A 114      13.447  -1.647  27.699  1.00 62.73           H  
ATOM   1899  HZ3 TRP A 114      10.915  -0.988  31.105  1.00 63.54           H  
ATOM   1900  HH2 TRP A 114      12.455  -0.102  29.378  1.00 63.88           H  
ATOM   1901  N   ARG A 115      10.019  -8.273  32.809  1.00 61.22           N  
ATOM   1902  CA  ARG A 115       9.145  -8.836  33.842  1.00 61.04           C  
ATOM   1903  C   ARG A 115       9.405  -8.201  35.214  1.00 62.22           C  
ATOM   1904  O   ARG A 115       8.438  -7.851  35.883  1.00 62.47           O  
ATOM   1905  CB  ARG A 115       9.308 -10.363  33.942  1.00 61.16           C  
ATOM   1906  CG  ARG A 115       8.734 -11.148  32.748  1.00 60.93           C  
ATOM   1907  CD  ARG A 115       9.167 -12.624  32.720  1.00 62.02           C  
ATOM   1908  NE  ARG A 115       8.758 -13.337  33.943  1.00 63.85           N  
ATOM   1909  CZ  ARG A 115       9.399 -14.309  34.612  1.00 64.02           C  
ATOM   1910  NH1 ARG A 115      10.571 -14.808  34.202  1.00 66.53           N  
ATOM   1911  NH2 ARG A 115       8.842 -14.804  35.723  1.00 64.54           N1+
ATOM   1912  H   ARG A 115      10.731  -8.885  32.432  1.00 61.22           H  
ATOM   1913  HA  ARG A 115       8.115  -8.614  33.565  1.00 61.04           H  
ATOM   1914  HB3 ARG A 115       8.796 -10.709  34.841  1.00 61.16           H  
ATOM   1915  HB2 ARG A 115      10.359 -10.615  34.084  1.00 61.16           H  
ATOM   1916  HG3 ARG A 115       9.103 -10.684  31.838  1.00 60.93           H  
ATOM   1917  HG2 ARG A 115       7.649 -11.059  32.687  1.00 60.93           H  
ATOM   1918  HD3 ARG A 115      10.229 -12.715  32.495  1.00 62.02           H  
ATOM   1919  HD2 ARG A 115       8.645 -13.124  31.905  1.00 62.02           H  
ATOM   1920  HE  ARG A 115       7.855 -13.062  34.310  1.00 63.85           H  
ATOM   1921 HH12 ARG A 115      11.055 -15.490  34.771  1.00 66.53           H  
ATOM   1922 HH11 ARG A 115      11.035 -14.451  33.375  1.00 66.53           H  
ATOM   1923 HH22 ARG A 115       9.317 -15.516  36.261  1.00 64.54           H  
ATOM   1924 HH21 ARG A 115       7.942 -14.459  36.032  1.00 64.54           H  
ATOM   1925  N   MET A 116      10.688  -8.028  35.578  1.00 61.06           N  
ATOM   1926  CA  MET A 116      11.136  -7.379  36.810  1.00 60.10           C  
ATOM   1927  C   MET A 116      10.718  -5.903  36.891  1.00 60.14           C  
ATOM   1928  O   MET A 116      10.090  -5.508  37.872  1.00 62.47           O  
ATOM   1929  CB  MET A 116      12.665  -7.527  36.931  1.00 58.70           C  
ATOM   1930  CG  MET A 116      13.242  -7.013  38.258  1.00 57.19           C  
ATOM   1931  SD  MET A 116      15.003  -7.365  38.484  1.00 56.88           S  
ATOM   1932  CE  MET A 116      15.718  -6.302  37.201  1.00 54.74           C  
ATOM   1933  H   MET A 116      11.421  -8.353  34.962  1.00 61.06           H  
ATOM   1934  HA  MET A 116      10.672  -7.910  37.644  1.00 60.10           H  
ATOM   1935  HB3 MET A 116      13.142  -6.990  36.116  1.00 58.70           H  
ATOM   1936  HB2 MET A 116      12.954  -8.565  36.783  1.00 58.70           H  
ATOM   1937  HG3 MET A 116      12.696  -7.474  39.080  1.00 57.19           H  
ATOM   1938  HG2 MET A 116      13.101  -5.937  38.355  1.00 57.19           H  
ATOM   1939  HE1 MET A 116      16.801  -6.398  37.225  1.00 54.74           H  
ATOM   1940  HE2 MET A 116      15.377  -6.596  36.209  1.00 54.74           H  
ATOM   1941  HE3 MET A 116      15.455  -5.258  37.372  1.00 54.74           H  
ATOM   1942  N   ILE A 117      11.055  -5.126  35.847  1.00 59.43           N  
ATOM   1943  CA  ILE A 117      10.734  -3.701  35.731  1.00 57.36           C  
ATOM   1944  C   ILE A 117       9.217  -3.416  35.803  1.00 57.80           C  
ATOM   1945  O   ILE A 117       8.825  -2.412  36.399  1.00 58.02           O  
ATOM   1946  CB  ILE A 117      11.335  -3.094  34.423  1.00 54.19           C  
ATOM   1947  CG1 ILE A 117      12.883  -3.128  34.414  1.00 52.66           C  
ATOM   1948  CG2 ILE A 117      10.833  -1.682  34.048  1.00 54.01           C  
ATOM   1949  CD1 ILE A 117      13.572  -2.192  35.412  1.00 53.04           C  
ATOM   1950  H   ILE A 117      11.575  -5.529  35.079  1.00 59.43           H  
ATOM   1951  HA  ILE A 117      11.187  -3.202  36.589  1.00 57.36           H  
ATOM   1952  HB  ILE A 117      11.027  -3.748  33.606  1.00 54.19           H  
ATOM   1953 HG13 ILE A 117      13.240  -2.899  33.409  1.00 52.66           H  
ATOM   1954 HG12 ILE A 117      13.241  -4.131  34.625  1.00 52.66           H  
ATOM   1955 HG21 ILE A 117      11.418  -1.267  33.231  1.00 54.01           H  
ATOM   1956 HG22 ILE A 117       9.792  -1.690  33.723  1.00 54.01           H  
ATOM   1957 HG23 ILE A 117      10.916  -0.985  34.880  1.00 54.01           H  
ATOM   1958 HD11 ILE A 117      14.649  -2.200  35.248  1.00 53.04           H  
ATOM   1959 HD12 ILE A 117      13.234  -1.162  35.307  1.00 53.04           H  
ATOM   1960 HD13 ILE A 117      13.398  -2.504  36.442  1.00 53.04           H  
ATOM   1961  N   TRP A 118       8.399  -4.331  35.252  1.00 59.71           N  
ATOM   1962  CA  TRP A 118       6.942  -4.256  35.302  1.00 61.44           C  
ATOM   1963  C   TRP A 118       6.366  -4.714  36.654  1.00 62.83           C  
ATOM   1964  O   TRP A 118       5.472  -4.057  37.178  1.00 64.72           O  
ATOM   1965  CB  TRP A 118       6.350  -5.073  34.144  1.00 61.51           C  
ATOM   1966  CG  TRP A 118       4.901  -4.811  33.875  1.00 62.45           C  
ATOM   1967  CD1 TRP A 118       3.850  -5.367  34.521  1.00 62.67           C  
ATOM   1968  CD2 TRP A 118       4.334  -3.842  32.946  1.00 61.00           C  
ATOM   1969  NE1 TRP A 118       2.676  -4.826  34.039  1.00 63.49           N  
ATOM   1970  CE2 TRP A 118       2.913  -3.888  33.056  1.00 61.37           C  
ATOM   1971  CE3 TRP A 118       4.878  -2.929  32.012  1.00 59.56           C  
ATOM   1972  CZ2 TRP A 118       2.074  -3.089  32.261  1.00 59.37           C  
ATOM   1973  CZ3 TRP A 118       4.046  -2.114  31.221  1.00 59.36           C  
ATOM   1974  CH2 TRP A 118       2.646  -2.198  31.337  1.00 60.67           C  
ATOM   1975  H   TRP A 118       8.790  -5.135  34.780  1.00 59.71           H  
ATOM   1976  HA  TRP A 118       6.663  -3.211  35.144  1.00 61.44           H  
ATOM   1977  HB3 TRP A 118       6.509  -6.142  34.296  1.00 61.51           H  
ATOM   1978  HB2 TRP A 118       6.880  -4.819  33.227  1.00 61.51           H  
ATOM   1979  HD1 TRP A 118       3.933  -6.108  35.303  1.00 62.67           H  
ATOM   1980  HE1 TRP A 118       1.766  -5.102  34.380  1.00 63.49           H  
ATOM   1981  HE3 TRP A 118       5.950  -2.858  31.902  1.00 59.56           H  
ATOM   1982  HZ2 TRP A 118       1.003  -3.168  32.355  1.00 59.37           H  
ATOM   1983  HZ3 TRP A 118       4.486  -1.420  30.524  1.00 59.36           H  
ATOM   1984  HH2 TRP A 118       2.016  -1.573  30.724  1.00 60.67           H  
ATOM   1985  N   GLU A 119       6.862  -5.827  37.207  1.00 61.77           N  
ATOM   1986  CA  GLU A 119       6.365  -6.408  38.457  1.00 60.77           C  
ATOM   1987  C   GLU A 119       6.529  -5.506  39.692  1.00 62.12           C  
ATOM   1988  O   GLU A 119       5.688  -5.558  40.589  1.00 63.34           O  
ATOM   1989  CB  GLU A 119       7.029  -7.777  38.641  1.00 60.41           C  
ATOM   1990  CG  GLU A 119       6.741  -8.493  39.978  1.00 61.09           C  
ATOM   1991  CD  GLU A 119       7.344  -9.895  40.063  1.00 62.95           C  
ATOM   1992  OE1 GLU A 119       7.717 -10.449  39.004  1.00 64.32           O  
ATOM   1993  OE2 GLU A 119       7.414 -10.408  41.201  1.00 61.60           O1-
ATOM   1994  H   GLU A 119       7.591  -6.346  36.734  1.00 61.77           H  
ATOM   1995  HA  GLU A 119       5.294  -6.578  38.333  1.00 60.77           H  
ATOM   1996  HB3 GLU A 119       8.110  -7.674  38.524  1.00 60.41           H  
ATOM   1997  HB2 GLU A 119       6.691  -8.402  37.815  1.00 60.41           H  
ATOM   1998  HG3 GLU A 119       5.664  -8.575  40.128  1.00 61.09           H  
ATOM   1999  HG2 GLU A 119       7.134  -7.912  40.814  1.00 61.09           H  
ATOM   2000  N   TYR A 120       7.600  -4.701  39.698  1.00 61.79           N  
ATOM   2001  CA  TYR A 120       7.967  -3.814  40.799  1.00 60.05           C  
ATOM   2002  C   TYR A 120       7.667  -2.336  40.516  1.00 59.46           C  
ATOM   2003  O   TYR A 120       7.999  -1.501  41.358  1.00 60.26           O  
ATOM   2004  CB  TYR A 120       9.440  -4.084  41.160  1.00 58.78           C  
ATOM   2005  CG  TYR A 120       9.598  -5.441  41.817  1.00 56.65           C  
ATOM   2006  CD1 TYR A 120       9.184  -5.604  43.154  1.00 57.41           C  
ATOM   2007  CD2 TYR A 120      10.061  -6.557  41.089  1.00 57.45           C  
ATOM   2008  CE1 TYR A 120       9.205  -6.875  43.751  1.00 54.39           C  
ATOM   2009  CE2 TYR A 120      10.086  -7.831  41.686  1.00 55.76           C  
ATOM   2010  CZ  TYR A 120       9.661  -7.987  43.020  1.00 55.15           C  
ATOM   2011  OH  TYR A 120       9.707  -9.208  43.623  1.00 52.81           O  
ATOM   2012  H   TYR A 120       8.246  -4.737  38.920  1.00 61.79           H  
ATOM   2013  HA  TYR A 120       7.365  -4.054  41.678  1.00 60.05           H  
ATOM   2014  HB3 TYR A 120       9.806  -3.336  41.863  1.00 58.78           H  
ATOM   2015  HB2 TYR A 120      10.080  -4.012  40.279  1.00 58.78           H  
ATOM   2016  HD1 TYR A 120       8.821  -4.757  43.717  1.00 57.41           H  
ATOM   2017  HD2 TYR A 120      10.381  -6.454  40.067  1.00 57.45           H  
ATOM   2018  HE1 TYR A 120       8.879  -6.995  44.773  1.00 54.39           H  
ATOM   2019  HE2 TYR A 120      10.433  -8.681  41.117  1.00 55.76           H  
ATOM   2020  HH  TYR A 120       9.944  -9.916  43.011  1.00 52.81           H  
ATOM   2021  N   SER A 121       7.012  -2.038  39.378  1.00 60.26           N  
ATOM   2022  CA  SER A 121       6.538  -0.707  38.975  1.00 61.98           C  
ATOM   2023  C   SER A 121       7.661   0.340  38.851  1.00 60.59           C  
ATOM   2024  O   SER A 121       7.414   1.526  39.065  1.00 60.20           O  
ATOM   2025  CB  SER A 121       5.383  -0.244  39.899  1.00 63.65           C  
ATOM   2026  OG  SER A 121       4.245  -1.065  39.730  1.00 65.01           O  
ATOM   2027  H   SER A 121       6.753  -2.794  38.760  1.00 60.26           H  
ATOM   2028  HA  SER A 121       6.157  -0.809  37.962  1.00 61.98           H  
ATOM   2029  HB3 SER A 121       5.070   0.773  39.658  1.00 63.65           H  
ATOM   2030  HB2 SER A 121       5.676  -0.238  40.949  1.00 63.65           H  
ATOM   2031  HG  SER A 121       3.763  -0.763  38.957  1.00 65.01           H  
ATOM   2032  N   VAL A 122       8.876  -0.121  38.508  1.00 61.13           N  
ATOM   2033  CA  VAL A 122      10.087   0.686  38.386  1.00 58.41           C  
ATOM   2034  C   VAL A 122       9.906   1.774  37.314  1.00 58.69           C  
ATOM   2035  O   VAL A 122       9.579   1.440  36.178  1.00 58.48           O  
ATOM   2036  CB  VAL A 122      11.303  -0.202  37.994  1.00 58.97           C  
ATOM   2037  CG1 VAL A 122      12.586   0.589  37.667  1.00 58.63           C  
ATOM   2038  CG2 VAL A 122      11.593  -1.276  39.060  1.00 56.53           C  
ATOM   2039  H   VAL A 122       8.986  -1.106  38.309  1.00 61.13           H  
ATOM   2040  HA  VAL A 122      10.282   1.154  39.353  1.00 58.41           H  
ATOM   2041  HB  VAL A 122      11.041  -0.751  37.091  1.00 58.97           H  
ATOM   2042 HG11 VAL A 122      13.433  -0.080  37.540  1.00 58.63           H  
ATOM   2043 HG12 VAL A 122      12.498   1.151  36.737  1.00 58.63           H  
ATOM   2044 HG13 VAL A 122      12.838   1.291  38.461  1.00 58.63           H  
ATOM   2045 HG21 VAL A 122      12.456  -1.883  38.785  1.00 56.53           H  
ATOM   2046 HG22 VAL A 122      11.796  -0.834  40.034  1.00 56.53           H  
ATOM   2047 HG23 VAL A 122      10.750  -1.957  39.179  1.00 56.53           H  
ATOM   2048  N   LEU A 123      10.097   3.041  37.708  1.00 58.80           N  
ATOM   2049  CA  LEU A 123       9.985   4.194  36.815  1.00 58.66           C  
ATOM   2050  C   LEU A 123      11.310   4.490  36.099  1.00 58.41           C  
ATOM   2051  O   LEU A 123      11.274   4.958  34.962  1.00 57.00           O  
ATOM   2052  CB  LEU A 123       9.503   5.412  37.639  1.00 59.24           C  
ATOM   2053  CG  LEU A 123       9.321   6.735  36.854  1.00 61.29           C  
ATOM   2054  CD1 LEU A 123       8.284   6.621  35.717  1.00 62.65           C  
ATOM   2055  CD2 LEU A 123       9.008   7.903  37.806  1.00 62.91           C  
ATOM   2056  H   LEU A 123      10.335   3.238  38.669  1.00 58.80           H  
ATOM   2057  HA  LEU A 123       9.237   3.980  36.050  1.00 58.66           H  
ATOM   2058  HB3 LEU A 123      10.216   5.582  38.447  1.00 59.24           H  
ATOM   2059  HB2 LEU A 123       8.560   5.162  38.127  1.00 59.24           H  
ATOM   2060  HG  LEU A 123      10.277   6.992  36.399  1.00 61.29           H  
ATOM   2061 HD11 LEU A 123       7.612   7.479  35.679  1.00 62.65           H  
ATOM   2062 HD12 LEU A 123       8.780   6.562  34.747  1.00 62.65           H  
ATOM   2063 HD13 LEU A 123       7.663   5.732  35.818  1.00 62.65           H  
ATOM   2064 HD21 LEU A 123       9.519   8.810  37.481  1.00 62.91           H  
ATOM   2065 HD22 LEU A 123       7.942   8.124  37.848  1.00 62.91           H  
ATOM   2066 HD23 LEU A 123       9.331   7.699  38.827  1.00 62.91           H  
ATOM   2067  N   ILE A 124      12.442   4.254  36.783  1.00 58.75           N  
ATOM   2068  CA  ILE A 124      13.758   4.685  36.325  1.00 58.77           C  
ATOM   2069  C   ILE A 124      14.716   3.491  36.240  1.00 58.98           C  
ATOM   2070  O   ILE A 124      14.873   2.753  37.213  1.00 60.07           O  
ATOM   2071  CB  ILE A 124      14.363   5.781  37.254  1.00 59.14           C  
ATOM   2072  CG1 ILE A 124      13.457   7.037  37.258  1.00 60.58           C  
ATOM   2073  CG2 ILE A 124      15.811   6.165  36.871  1.00 56.13           C  
ATOM   2074  CD1 ILE A 124      13.924   8.157  38.192  1.00 64.26           C  
ATOM   2075  H   ILE A 124      12.400   3.850  37.708  1.00 58.75           H  
ATOM   2076  HA  ILE A 124      13.677   5.119  35.330  1.00 58.77           H  
ATOM   2077  HB  ILE A 124      14.381   5.391  38.272  1.00 59.14           H  
ATOM   2078 HG13 ILE A 124      12.443   6.772  37.554  1.00 60.58           H  
ATOM   2079 HG12 ILE A 124      13.381   7.434  36.246  1.00 60.58           H  
ATOM   2080 HG21 ILE A 124      16.209   6.952  37.505  1.00 56.13           H  
ATOM   2081 HG22 ILE A 124      16.505   5.332  36.963  1.00 56.13           H  
ATOM   2082 HG23 ILE A 124      15.851   6.517  35.843  1.00 56.13           H  
ATOM   2083 HD11 ILE A 124      13.105   8.842  38.410  1.00 64.26           H  
ATOM   2084 HD12 ILE A 124      14.295   7.766  39.139  1.00 64.26           H  
ATOM   2085 HD13 ILE A 124      14.718   8.742  37.728  1.00 64.26           H  
ATOM   2086  N   ILE A 125      15.367   3.377  35.074  1.00 58.34           N  
ATOM   2087  CA  ILE A 125      16.494   2.486  34.821  1.00 56.76           C  
ATOM   2088  C   ILE A 125      17.739   3.378  34.648  1.00 58.51           C  
ATOM   2089  O   ILE A 125      17.655   4.399  33.970  1.00 60.02           O  
ATOM   2090  CB  ILE A 125      16.290   1.647  33.524  1.00 56.22           C  
ATOM   2091  CG1 ILE A 125      15.002   0.792  33.601  1.00 55.38           C  
ATOM   2092  CG2 ILE A 125      17.503   0.740  33.210  1.00 54.09           C  
ATOM   2093  CD1 ILE A 125      14.569   0.180  32.260  1.00 55.87           C  
ATOM   2094  H   ILE A 125      15.178   4.051  34.342  1.00 58.34           H  
ATOM   2095  HA  ILE A 125      16.637   1.800  35.653  1.00 56.76           H  
ATOM   2096  HB  ILE A 125      16.169   2.334  32.686  1.00 56.22           H  
ATOM   2097 HG13 ILE A 125      14.165   1.383  33.971  1.00 55.38           H  
ATOM   2098 HG12 ILE A 125      15.146  -0.003  34.333  1.00 55.38           H  
ATOM   2099 HG21 ILE A 125      17.334   0.133  32.324  1.00 54.09           H  
ATOM   2100 HG22 ILE A 125      18.412   1.307  33.014  1.00 54.09           H  
ATOM   2101 HG23 ILE A 125      17.705   0.060  34.038  1.00 54.09           H  
ATOM   2102 HD11 ILE A 125      13.596  -0.302  32.355  1.00 55.87           H  
ATOM   2103 HD12 ILE A 125      14.492   0.940  31.483  1.00 55.87           H  
ATOM   2104 HD13 ILE A 125      15.267  -0.579  31.916  1.00 55.87           H  
ATOM   2105  N   VAL A 126      18.868   2.985  35.255  1.00 58.46           N  
ATOM   2106  CA  VAL A 126      20.147   3.676  35.116  1.00 56.18           C  
ATOM   2107  C   VAL A 126      21.173   2.666  34.585  1.00 57.23           C  
ATOM   2108  O   VAL A 126      21.604   1.783  35.323  1.00 56.14           O  
ATOM   2109  CB  VAL A 126      20.656   4.276  36.460  1.00 55.60           C  
ATOM   2110  CG1 VAL A 126      22.033   4.963  36.333  1.00 52.30           C  
ATOM   2111  CG2 VAL A 126      19.643   5.260  37.070  1.00 54.05           C  
ATOM   2112  H   VAL A 126      18.863   2.163  35.845  1.00 58.46           H  
ATOM   2113  HA  VAL A 126      20.073   4.490  34.397  1.00 56.18           H  
ATOM   2114  HB  VAL A 126      20.767   3.468  37.182  1.00 55.60           H  
ATOM   2115 HG11 VAL A 126      22.306   5.464  37.261  1.00 52.30           H  
ATOM   2116 HG12 VAL A 126      22.832   4.256  36.108  1.00 52.30           H  
ATOM   2117 HG13 VAL A 126      22.025   5.719  35.547  1.00 52.30           H  
ATOM   2118 HG21 VAL A 126      20.029   5.712  37.985  1.00 54.05           H  
ATOM   2119 HG22 VAL A 126      19.397   6.065  36.379  1.00 54.05           H  
ATOM   2120 HG23 VAL A 126      18.717   4.752  37.337  1.00 54.05           H  
ATOM   2121  N   MET A 127      21.534   2.818  33.304  1.00 57.28           N  
ATOM   2122  CA  MET A 127      22.557   2.028  32.632  1.00 57.20           C  
ATOM   2123  C   MET A 127      23.898   2.767  32.723  1.00 58.23           C  
ATOM   2124  O   MET A 127      24.023   3.851  32.163  1.00 57.95           O  
ATOM   2125  CB  MET A 127      22.105   1.780  31.181  1.00 58.27           C  
ATOM   2126  CG  MET A 127      23.139   1.067  30.301  1.00 59.51           C  
ATOM   2127  SD  MET A 127      22.440   0.429  28.759  1.00 59.44           S  
ATOM   2128  CE  MET A 127      23.853  -0.538  28.179  1.00 56.41           C  
ATOM   2129  H   MET A 127      21.159   3.595  32.776  1.00 57.28           H  
ATOM   2130  HA  MET A 127      22.654   1.053  33.111  1.00 57.20           H  
ATOM   2131  HB3 MET A 127      21.831   2.720  30.706  1.00 58.27           H  
ATOM   2132  HB2 MET A 127      21.186   1.200  31.201  1.00 58.27           H  
ATOM   2133  HG3 MET A 127      23.583   0.236  30.849  1.00 59.51           H  
ATOM   2134  HG2 MET A 127      23.958   1.741  30.055  1.00 59.51           H  
ATOM   2135  HE1 MET A 127      23.589  -1.111  27.294  1.00 56.41           H  
ATOM   2136  HE2 MET A 127      24.691   0.108  27.927  1.00 56.41           H  
ATOM   2137  HE3 MET A 127      24.167  -1.237  28.951  1.00 56.41           H  
ATOM   2138  N   ALA A 128      24.868   2.166  33.423  1.00 57.87           N  
ATOM   2139  CA  ALA A 128      26.195   2.722  33.671  1.00 57.84           C  
ATOM   2140  C   ALA A 128      27.268   1.928  32.915  1.00 59.87           C  
ATOM   2141  O   ALA A 128      28.281   1.557  33.504  1.00 60.65           O  
ATOM   2142  CB  ALA A 128      26.429   2.753  35.190  1.00 56.92           C  
ATOM   2143  H   ALA A 128      24.667   1.285  33.883  1.00 57.87           H  
ATOM   2144  HA  ALA A 128      26.260   3.746  33.305  1.00 57.84           H  
ATOM   2145  HB1 ALA A 128      27.376   3.233  35.440  1.00 56.92           H  
ATOM   2146  HB2 ALA A 128      25.634   3.313  35.680  1.00 56.92           H  
ATOM   2147  HB3 ALA A 128      26.433   1.753  35.622  1.00 56.92           H  
ATOM   2148  N   CYS A 129      27.023   1.684  31.620  1.00 61.14           N  
ATOM   2149  CA  CYS A 129      27.928   0.977  30.718  1.00 62.17           C  
ATOM   2150  C   CYS A 129      27.526   1.248  29.261  1.00 62.93           C  
ATOM   2151  O   CYS A 129      26.406   1.682  28.996  1.00 62.05           O  
ATOM   2152  CB  CYS A 129      28.026  -0.540  31.039  1.00 61.91           C  
ATOM   2153  SG  CYS A 129      26.580  -1.500  30.498  1.00 67.42           S  
ATOM   2154  H   CYS A 129      26.174   2.033  31.197  1.00 61.14           H  
ATOM   2155  HA  CYS A 129      28.915   1.421  30.856  1.00 62.17           H  
ATOM   2156  HB3 CYS A 129      28.182  -0.712  32.103  1.00 61.91           H  
ATOM   2157  HB2 CYS A 129      28.891  -0.969  30.535  1.00 61.91           H  
ATOM   2158  HG  CYS A 129      27.020  -2.684  30.933  1.00 67.42           H  
ATOM   2159  N   MET A 130      28.448   0.935  28.343  1.00 64.59           N  
ATOM   2160  CA  MET A 130      28.216   0.862  26.901  1.00 63.80           C  
ATOM   2161  C   MET A 130      27.695  -0.538  26.524  1.00 64.48           C  
ATOM   2162  O   MET A 130      27.796  -1.468  27.327  1.00 65.52           O  
ATOM   2163  CB  MET A 130      29.549   1.127  26.162  1.00 64.65           C  
ATOM   2164  CG  MET A 130      30.353   2.347  26.642  1.00 62.57           C  
ATOM   2165  SD  MET A 130      29.512   3.936  26.443  1.00 64.08           S  
ATOM   2166  CE  MET A 130      30.035   4.369  24.767  1.00 59.88           C  
ATOM   2167  H   MET A 130      29.355   0.609  28.655  1.00 64.59           H  
ATOM   2168  HA  MET A 130      27.481   1.613  26.605  1.00 63.80           H  
ATOM   2169  HB3 MET A 130      29.360   1.229  25.092  1.00 64.65           H  
ATOM   2170  HB2 MET A 130      30.186   0.251  26.260  1.00 64.65           H  
ATOM   2171  HG3 MET A 130      31.301   2.389  26.106  1.00 62.57           H  
ATOM   2172  HG2 MET A 130      30.621   2.243  27.692  1.00 62.57           H  
ATOM   2173  HE1 MET A 130      29.579   5.312  24.466  1.00 59.88           H  
ATOM   2174  HE2 MET A 130      31.118   4.480  24.724  1.00 59.88           H  
ATOM   2175  HE3 MET A 130      29.734   3.596  24.060  1.00 59.88           H  
ATOM   2176  N   GLU A 131      27.217  -0.690  25.275  1.00 63.02           N  
ATOM   2177  CA  GLU A 131      27.003  -2.010  24.669  1.00 62.62           C  
ATOM   2178  C   GLU A 131      28.309  -2.795  24.487  1.00 63.25           C  
ATOM   2179  O   GLU A 131      28.298  -4.002  24.702  1.00 63.34           O  
ATOM   2180  CB  GLU A 131      26.292  -1.901  23.308  1.00 63.99           C  
ATOM   2181  CG  GLU A 131      24.816  -1.501  23.421  1.00 65.76           C  
ATOM   2182  CD  GLU A 131      24.077  -1.668  22.090  1.00 63.63           C  
ATOM   2183  OE1 GLU A 131      23.699  -2.822  21.788  1.00 63.18           O  
ATOM   2184  OE2 GLU A 131      23.897  -0.642  21.397  1.00 67.52           O1-
ATOM   2185  H   GLU A 131      27.139   0.105  24.659  1.00 63.02           H  
ATOM   2186  HA  GLU A 131      26.369  -2.593  25.340  1.00 62.62           H  
ATOM   2187  HB3 GLU A 131      26.366  -2.853  22.779  1.00 63.99           H  
ATOM   2188  HB2 GLU A 131      26.807  -1.172  22.681  1.00 63.99           H  
ATOM   2189  HG3 GLU A 131      24.723  -0.478  23.788  1.00 65.76           H  
ATOM   2190  HG2 GLU A 131      24.335  -2.145  24.158  1.00 65.76           H  
ATOM   2191  N   TYR A 132      29.390  -2.098  24.099  1.00 63.42           N  
ATOM   2192  CA  TYR A 132      30.701  -2.681  23.831  1.00 64.09           C  
ATOM   2193  C   TYR A 132      31.768  -1.922  24.621  1.00 64.10           C  
ATOM   2194  O   TYR A 132      31.852  -0.699  24.507  1.00 63.65           O  
ATOM   2195  CB  TYR A 132      31.011  -2.628  22.323  1.00 63.18           C  
ATOM   2196  CG  TYR A 132      30.074  -3.450  21.459  1.00 62.62           C  
ATOM   2197  CD1 TYR A 132      30.366  -4.801  21.181  1.00 61.83           C  
ATOM   2198  CD2 TYR A 132      28.904  -2.863  20.932  1.00 63.21           C  
ATOM   2199  CE1 TYR A 132      29.495  -5.557  20.373  1.00 60.71           C  
ATOM   2200  CE2 TYR A 132      28.024  -3.623  20.141  1.00 61.89           C  
ATOM   2201  CZ  TYR A 132      28.321  -4.970  19.858  1.00 61.23           C  
ATOM   2202  OH  TYR A 132      27.463  -5.710  19.097  1.00 57.42           O  
ATOM   2203  H   TYR A 132      29.318  -1.100  23.966  1.00 63.42           H  
ATOM   2204  HA  TYR A 132      30.708  -3.723  24.138  1.00 64.09           H  
ATOM   2205  HB3 TYR A 132      32.026  -2.987  22.146  1.00 63.18           H  
ATOM   2206  HB2 TYR A 132      30.996  -1.595  21.969  1.00 63.18           H  
ATOM   2207  HD1 TYR A 132      31.257  -5.261  21.584  1.00 61.83           H  
ATOM   2208  HD2 TYR A 132      28.673  -1.830  21.144  1.00 63.21           H  
ATOM   2209  HE1 TYR A 132      29.723  -6.591  20.160  1.00 60.71           H  
ATOM   2210  HE2 TYR A 132      27.123  -3.169  19.755  1.00 61.89           H  
ATOM   2211  HH  TYR A 132      26.743  -5.188  18.736  1.00 57.42           H  
ATOM   2212  N   GLU A 133      32.573  -2.671  25.387  1.00 65.83           N  
ATOM   2213  CA  GLU A 133      33.697  -2.158  26.168  1.00 66.79           C  
ATOM   2214  C   GLU A 133      34.848  -3.150  26.054  1.00 67.03           C  
ATOM   2215  O   GLU A 133      34.632  -4.347  26.252  1.00 68.21           O  
ATOM   2216  CB  GLU A 133      33.307  -1.986  27.643  1.00 66.49           C  
ATOM   2217  CG  GLU A 133      32.083  -1.081  27.854  1.00 68.43           C  
ATOM   2218  CD  GLU A 133      31.759  -0.799  29.318  1.00 69.85           C  
ATOM   2219  OE1 GLU A 133      32.088  -1.638  30.186  1.00 69.52           O  
ATOM   2220  OE2 GLU A 133      31.160   0.271  29.550  1.00 70.59           O1-
ATOM   2221  H   GLU A 133      32.437  -3.674  25.417  1.00 65.83           H  
ATOM   2222  HA  GLU A 133      34.022  -1.194  25.770  1.00 66.79           H  
ATOM   2223  HB3 GLU A 133      34.156  -1.561  28.181  1.00 66.49           H  
ATOM   2224  HB2 GLU A 133      33.131  -2.962  28.090  1.00 66.49           H  
ATOM   2225  HG3 GLU A 133      31.195  -1.540  27.417  1.00 68.43           H  
ATOM   2226  HG2 GLU A 133      32.247  -0.137  27.332  1.00 68.43           H  
ATOM   2227  N   MET A 134      36.048  -2.638  25.734  1.00 66.81           N  
ATOM   2228  CA  MET A 134      37.261  -3.426  25.471  1.00 65.33           C  
ATOM   2229  C   MET A 134      37.067  -4.441  24.318  1.00 64.93           C  
ATOM   2230  O   MET A 134      37.635  -5.533  24.361  1.00 64.71           O  
ATOM   2231  CB  MET A 134      37.779  -4.098  26.770  1.00 64.59           C  
ATOM   2232  CG  MET A 134      37.981  -3.164  27.975  1.00 64.58           C  
ATOM   2233  SD  MET A 134      39.231  -1.872  27.739  1.00 64.50           S  
ATOM   2234  CE  MET A 134      39.620  -1.506  29.470  1.00 65.19           C  
ATOM   2235  H   MET A 134      36.142  -1.640  25.609  1.00 66.81           H  
ATOM   2236  HA  MET A 134      38.017  -2.719  25.127  1.00 65.33           H  
ATOM   2237  HB3 MET A 134      38.729  -4.595  26.566  1.00 64.59           H  
ATOM   2238  HB2 MET A 134      37.093  -4.890  27.068  1.00 64.59           H  
ATOM   2239  HG3 MET A 134      38.287  -3.770  28.828  1.00 64.58           H  
ATOM   2240  HG2 MET A 134      37.042  -2.692  28.266  1.00 64.58           H  
ATOM   2241  HE1 MET A 134      40.356  -0.704  29.527  1.00 65.19           H  
ATOM   2242  HE2 MET A 134      38.723  -1.192  30.003  1.00 65.19           H  
ATOM   2243  HE3 MET A 134      40.031  -2.386  29.964  1.00 65.19           H  
ATOM   2244  N   GLY A 135      36.223  -4.073  23.335  1.00 65.66           N  
ATOM   2245  CA  GLY A 135      35.834  -4.897  22.192  1.00 66.86           C  
ATOM   2246  C   GLY A 135      34.829  -6.016  22.532  1.00 67.73           C  
ATOM   2247  O   GLY A 135      34.503  -6.792  21.635  1.00 68.61           O  
ATOM   2248  H   GLY A 135      35.795  -3.160  23.390  1.00 65.66           H  
ATOM   2249  HA3 GLY A 135      36.721  -5.341  21.737  1.00 66.86           H  
ATOM   2250  HA2 GLY A 135      35.387  -4.249  21.438  1.00 66.86           H  
ATOM   2251  N   LYS A 136      34.347  -6.124  23.784  1.00 66.19           N  
ATOM   2252  CA  LYS A 136      33.465  -7.200  24.249  1.00 67.12           C  
ATOM   2253  C   LYS A 136      32.057  -6.672  24.539  1.00 66.56           C  
ATOM   2254  O   LYS A 136      31.923  -5.590  25.106  1.00 65.35           O  
ATOM   2255  CB  LYS A 136      34.052  -7.827  25.529  1.00 67.07           C  
ATOM   2256  CG  LYS A 136      35.399  -8.532  25.298  1.00 67.75           C  
ATOM   2257  CD  LYS A 136      35.859  -9.405  26.482  1.00 67.68           C  
ATOM   2258  CE  LYS A 136      36.091  -8.665  27.813  1.00 70.96           C  
ATOM   2259  NZ  LYS A 136      37.201  -7.698  27.735  1.00 70.50           N1+
ATOM   2260  H   LYS A 136      34.625  -5.449  24.484  1.00 66.19           H  
ATOM   2261  HA  LYS A 136      33.387  -7.985  23.495  1.00 67.12           H  
ATOM   2262  HB3 LYS A 136      33.343  -8.563  25.914  1.00 67.07           H  
ATOM   2263  HB2 LYS A 136      34.155  -7.068  26.303  1.00 67.07           H  
ATOM   2264  HG3 LYS A 136      36.166  -7.793  25.061  1.00 67.75           H  
ATOM   2265  HG2 LYS A 136      35.323  -9.165  24.414  1.00 67.75           H  
ATOM   2266  HD3 LYS A 136      36.771  -9.932  26.195  1.00 67.68           H  
ATOM   2267  HD2 LYS A 136      35.119 -10.189  26.645  1.00 67.68           H  
ATOM   2268  HE3 LYS A 136      36.332  -9.390  28.592  1.00 70.96           H  
ATOM   2269  HE2 LYS A 136      35.184  -8.156  28.135  1.00 70.96           H  
ATOM   2270  HZ1 LYS A 136      36.999  -7.003  27.030  1.00 70.50           H  
ATOM   2271  HZ2 LYS A 136      37.332  -7.251  28.631  1.00 70.50           H  
ATOM   2272  HZ3 LYS A 136      38.049  -8.186  27.481  1.00 70.50           H  
ATOM   2273  N   LYS A 137      31.044  -7.480  24.184  1.00 66.98           N  
ATOM   2274  CA  LYS A 137      29.622  -7.214  24.406  1.00 65.13           C  
ATOM   2275  C   LYS A 137      29.285  -7.271  25.909  1.00 63.92           C  
ATOM   2276  O   LYS A 137      29.447  -8.325  26.524  1.00 63.83           O  
ATOM   2277  CB  LYS A 137      28.808  -8.242  23.589  1.00 65.05           C  
ATOM   2278  CG  LYS A 137      27.291  -7.985  23.495  1.00 63.78           C  
ATOM   2279  CD  LYS A 137      26.941  -6.721  22.688  1.00 61.98           C  
ATOM   2280  CE  LYS A 137      25.459  -6.572  22.308  1.00 62.25           C  
ATOM   2281  NZ  LYS A 137      25.054  -7.513  21.248  1.00 61.94           N1+
ATOM   2282  H   LYS A 137      31.254  -8.363  23.742  1.00 66.98           H  
ATOM   2283  HA  LYS A 137      29.417  -6.216  24.019  1.00 65.13           H  
ATOM   2284  HB3 LYS A 137      28.973  -9.241  23.995  1.00 65.05           H  
ATOM   2285  HB2 LYS A 137      29.199  -8.278  22.571  1.00 65.05           H  
ATOM   2286  HG3 LYS A 137      26.847  -7.925  24.490  1.00 63.78           H  
ATOM   2287  HG2 LYS A 137      26.843  -8.856  23.019  1.00 63.78           H  
ATOM   2288  HD3 LYS A 137      27.548  -6.704  21.787  1.00 61.98           H  
ATOM   2289  HD2 LYS A 137      27.230  -5.841  23.259  1.00 61.98           H  
ATOM   2290  HE3 LYS A 137      25.276  -5.560  21.946  1.00 62.25           H  
ATOM   2291  HE2 LYS A 137      24.825  -6.716  23.181  1.00 62.25           H  
ATOM   2292  HZ1 LYS A 137      25.154  -8.458  21.594  1.00 61.94           H  
ATOM   2293  HZ2 LYS A 137      24.082  -7.357  21.017  1.00 61.94           H  
ATOM   2294  HZ3 LYS A 137      25.628  -7.381  20.428  1.00 61.94           H  
ATOM   2295  N   LYS A 138      28.849  -6.131  26.463  1.00 63.09           N  
ATOM   2296  CA  LYS A 138      28.604  -5.921  27.890  1.00 62.02           C  
ATOM   2297  C   LYS A 138      27.118  -5.833  28.266  1.00 61.83           C  
ATOM   2298  O   LYS A 138      26.811  -5.945  29.454  1.00 62.03           O  
ATOM   2299  CB  LYS A 138      29.324  -4.626  28.321  1.00 63.00           C  
ATOM   2300  CG  LYS A 138      30.856  -4.719  28.414  1.00 65.05           C  
ATOM   2301  CD  LYS A 138      31.383  -5.935  29.201  1.00 65.34           C  
ATOM   2302  CE  LYS A 138      32.744  -5.720  29.877  1.00 66.43           C  
ATOM   2303  NZ  LYS A 138      33.843  -5.641  28.906  1.00 68.23           N1+
ATOM   2304  H   LYS A 138      28.739  -5.313  25.875  1.00 63.09           H  
ATOM   2305  HA  LYS A 138      28.995  -6.764  28.459  1.00 62.02           H  
ATOM   2306  HB3 LYS A 138      28.967  -4.324  29.302  1.00 63.00           H  
ATOM   2307  HB2 LYS A 138      29.051  -3.805  27.657  1.00 63.00           H  
ATOM   2308  HG3 LYS A 138      31.194  -3.810  28.904  1.00 65.05           H  
ATOM   2309  HG2 LYS A 138      31.291  -4.699  27.417  1.00 65.05           H  
ATOM   2310  HD3 LYS A 138      31.436  -6.798  28.535  1.00 65.34           H  
ATOM   2311  HD2 LYS A 138      30.674  -6.209  29.971  1.00 65.34           H  
ATOM   2312  HE3 LYS A 138      32.953  -6.551  30.551  1.00 66.43           H  
ATOM   2313  HE2 LYS A 138      32.730  -4.815  30.485  1.00 66.43           H  
ATOM   2314  HZ1 LYS A 138      33.682  -4.870  28.272  1.00 68.23           H  
ATOM   2315  HZ2 LYS A 138      34.713  -5.494  29.397  1.00 68.23           H  
ATOM   2316  HZ3 LYS A 138      33.884  -6.499  28.377  1.00 68.23           H  
ATOM   2317  N   CYS A 139      26.229  -5.639  27.282  1.00 61.23           N  
ATOM   2318  CA  CYS A 139      24.800  -5.471  27.514  1.00 61.41           C  
ATOM   2319  C   CYS A 139      24.064  -5.686  26.188  1.00 61.26           C  
ATOM   2320  O   CYS A 139      24.420  -5.046  25.197  1.00 60.58           O  
ATOM   2321  CB  CYS A 139      24.481  -4.091  28.136  1.00 60.00           C  
ATOM   2322  SG  CYS A 139      22.729  -3.934  28.579  1.00 58.84           S  
ATOM   2323  H   CYS A 139      26.540  -5.551  26.324  1.00 61.23           H  
ATOM   2324  HA  CYS A 139      24.474  -6.241  28.214  1.00 61.41           H  
ATOM   2325  HB3 CYS A 139      24.754  -3.288  27.449  1.00 60.00           H  
ATOM   2326  HB2 CYS A 139      25.059  -3.932  29.046  1.00 60.00           H  
ATOM   2327  HG  CYS A 139      22.253  -4.030  27.332  1.00 58.84           H  
ATOM   2328  N   GLU A 140      23.033  -6.548  26.207  1.00 62.17           N  
ATOM   2329  CA  GLU A 140      22.097  -6.700  25.093  1.00 62.87           C  
ATOM   2330  C   GLU A 140      21.063  -5.578  25.082  1.00 62.59           C  
ATOM   2331  O   GLU A 140      20.773  -4.977  26.119  1.00 63.13           O  
ATOM   2332  CB  GLU A 140      21.387  -8.066  25.152  1.00 63.44           C  
ATOM   2333  CG  GLU A 140      22.337  -9.265  25.010  1.00 63.67           C  
ATOM   2334  CD  GLU A 140      23.117  -9.326  23.694  1.00 62.70           C  
ATOM   2335  OE1 GLU A 140      22.507  -9.077  22.630  1.00 64.63           O  
ATOM   2336  OE2 GLU A 140      24.327  -9.630  23.772  1.00 64.68           O1-
ATOM   2337  H   GLU A 140      22.785  -7.031  27.059  1.00 62.17           H  
ATOM   2338  HA  GLU A 140      22.653  -6.631  24.157  1.00 62.87           H  
ATOM   2339  HB3 GLU A 140      20.616  -8.124  24.381  1.00 63.44           H  
ATOM   2340  HB2 GLU A 140      20.843  -8.157  26.091  1.00 63.44           H  
ATOM   2341  HG3 GLU A 140      21.739 -10.164  25.035  1.00 63.67           H  
ATOM   2342  HG2 GLU A 140      23.012  -9.315  25.866  1.00 63.67           H  
ATOM   2343  N   ARG A 141      20.519  -5.342  23.884  1.00 63.23           N  
ATOM   2344  CA  ARG A 141      19.512  -4.330  23.638  1.00 61.84           C  
ATOM   2345  C   ARG A 141      18.159  -4.715  24.260  1.00 61.93           C  
ATOM   2346  O   ARG A 141      17.456  -5.556  23.700  1.00 61.17           O  
ATOM   2347  CB  ARG A 141      19.413  -4.092  22.118  1.00 62.31           C  
ATOM   2348  CG  ARG A 141      18.464  -2.936  21.792  1.00 64.49           C  
ATOM   2349  CD  ARG A 141      19.083  -1.558  22.100  1.00 65.20           C  
ATOM   2350  NE  ARG A 141      19.701  -0.962  20.908  1.00 66.88           N  
ATOM   2351  CZ  ARG A 141      18.994  -0.371  19.929  1.00 66.61           C  
ATOM   2352  NH1 ARG A 141      19.614   0.093  18.839  1.00 66.99           N  
ATOM   2353  NH2 ARG A 141      17.664  -0.246  20.021  1.00 65.49           N1+
ATOM   2354  H   ARG A 141      20.805  -5.891  23.086  1.00 63.23           H  
ATOM   2355  HA  ARG A 141      19.860  -3.412  24.115  1.00 61.84           H  
ATOM   2356  HB3 ARG A 141      19.065  -4.999  21.620  1.00 62.31           H  
ATOM   2357  HB2 ARG A 141      20.401  -3.882  21.704  1.00 62.31           H  
ATOM   2358  HG3 ARG A 141      17.500  -3.042  22.285  1.00 64.49           H  
ATOM   2359  HG2 ARG A 141      18.232  -3.015  20.728  1.00 64.49           H  
ATOM   2360  HD3 ARG A 141      19.910  -1.664  22.800  1.00 65.20           H  
ATOM   2361  HD2 ARG A 141      18.371  -0.891  22.581  1.00 65.20           H  
ATOM   2362  HE  ARG A 141      20.705  -1.051  20.816  1.00 66.88           H  
ATOM   2363 HH12 ARG A 141      19.075   0.535  18.103  1.00 66.99           H  
ATOM   2364 HH11 ARG A 141      20.619   0.046  18.759  1.00 66.99           H  
ATOM   2365 HH22 ARG A 141      17.127   0.193  19.276  1.00 65.49           H  
ATOM   2366 HH21 ARG A 141      17.178  -0.592  20.836  1.00 65.49           H  
ATOM   2367  N   TYR A 142      17.822  -4.066  25.384  1.00 61.43           N  
ATOM   2368  CA  TYR A 142      16.509  -4.156  26.025  1.00 59.84           C  
ATOM   2369  C   TYR A 142      15.643  -2.925  25.691  1.00 58.68           C  
ATOM   2370  O   TYR A 142      14.420  -3.042  25.712  1.00 60.37           O  
ATOM   2371  CB  TYR A 142      16.694  -4.350  27.549  1.00 59.32           C  
ATOM   2372  CG  TYR A 142      17.325  -3.196  28.305  1.00 56.90           C  
ATOM   2373  CD1 TYR A 142      16.534  -2.103  28.714  1.00 56.45           C  
ATOM   2374  CD2 TYR A 142      18.705  -3.206  28.594  1.00 58.00           C  
ATOM   2375  CE1 TYR A 142      17.116  -1.009  29.375  1.00 56.85           C  
ATOM   2376  CE2 TYR A 142      19.287  -2.120  29.273  1.00 56.71           C  
ATOM   2377  CZ  TYR A 142      18.492  -1.020  29.653  1.00 57.32           C  
ATOM   2378  OH  TYR A 142      19.049   0.043  30.294  1.00 56.72           O  
ATOM   2379  H   TYR A 142      18.481  -3.429  25.807  1.00 61.43           H  
ATOM   2380  HA  TYR A 142      15.975  -5.033  25.656  1.00 59.84           H  
ATOM   2381  HB3 TYR A 142      17.295  -5.238  27.735  1.00 59.32           H  
ATOM   2382  HB2 TYR A 142      15.726  -4.558  28.006  1.00 59.32           H  
ATOM   2383  HD1 TYR A 142      15.478  -2.096  28.508  1.00 56.45           H  
ATOM   2384  HD2 TYR A 142      19.323  -4.036  28.285  1.00 58.00           H  
ATOM   2385  HE1 TYR A 142      16.505  -0.168  29.669  1.00 56.85           H  
ATOM   2386  HE2 TYR A 142      20.347  -2.128  29.475  1.00 56.71           H  
ATOM   2387  HH  TYR A 142      19.896  -0.183  30.690  1.00 56.72           H  
ATOM   2388  N   TRP A 143      16.276  -1.774  25.401  1.00 57.48           N  
ATOM   2389  CA  TRP A 143      15.605  -0.512  25.089  1.00 57.56           C  
ATOM   2390  C   TRP A 143      15.316  -0.390  23.585  1.00 59.35           C  
ATOM   2391  O   TRP A 143      15.798  -1.190  22.785  1.00 59.46           O  
ATOM   2392  CB  TRP A 143      16.479   0.660  25.590  1.00 56.56           C  
ATOM   2393  CG  TRP A 143      17.803   0.897  24.913  1.00 55.43           C  
ATOM   2394  CD1 TRP A 143      18.028   1.756  23.892  1.00 57.19           C  
ATOM   2395  CD2 TRP A 143      19.078   0.234  25.151  1.00 55.44           C  
ATOM   2396  NE1 TRP A 143      19.350   1.697  23.510  1.00 54.93           N  
ATOM   2397  CE2 TRP A 143      20.054   0.786  24.265  1.00 55.96           C  
ATOM   2398  CE3 TRP A 143      19.512  -0.783  26.029  1.00 55.09           C  
ATOM   2399  CZ2 TRP A 143      21.394   0.366  24.267  1.00 55.24           C  
ATOM   2400  CZ3 TRP A 143      20.847  -1.226  26.032  1.00 56.29           C  
ATOM   2401  CH2 TRP A 143      21.786  -0.646  25.160  1.00 53.91           C  
ATOM   2402  H   TRP A 143      17.284  -1.753  25.381  1.00 57.48           H  
ATOM   2403  HA  TRP A 143      14.655  -0.472  25.626  1.00 57.56           H  
ATOM   2404  HB3 TRP A 143      16.670   0.527  26.655  1.00 56.56           H  
ATOM   2405  HB2 TRP A 143      15.910   1.588  25.520  1.00 56.56           H  
ATOM   2406  HD1 TRP A 143      17.281   2.394  23.451  1.00 57.19           H  
ATOM   2407  HE1 TRP A 143      19.723   2.244  22.740  1.00 54.93           H  
ATOM   2408  HE3 TRP A 143      18.799  -1.223  26.706  1.00 55.09           H  
ATOM   2409  HZ2 TRP A 143      22.108   0.801  23.583  1.00 55.24           H  
ATOM   2410  HZ3 TRP A 143      21.153  -2.007  26.713  1.00 56.29           H  
ATOM   2411  HH2 TRP A 143      22.808  -0.981  25.179  1.00 53.91           H  
ATOM   2412  N   ALA A 144      14.567   0.662  23.240  1.00 60.06           N  
ATOM   2413  CA  ALA A 144      14.351   1.112  21.870  1.00 61.23           C  
ATOM   2414  C   ALA A 144      14.894   2.536  21.710  1.00 61.72           C  
ATOM   2415  O   ALA A 144      15.088   3.236  22.705  1.00 63.91           O  
ATOM   2416  CB  ALA A 144      12.849   1.064  21.589  1.00 61.56           C  
ATOM   2417  H   ALA A 144      14.224   1.283  23.958  1.00 60.06           H  
ATOM   2418  HA  ALA A 144      14.865   0.471  21.152  1.00 61.23           H  
ATOM   2419  HB1 ALA A 144      12.610   1.434  20.591  1.00 61.56           H  
ATOM   2420  HB2 ALA A 144      12.489   0.039  21.656  1.00 61.56           H  
ATOM   2421  HB3 ALA A 144      12.298   1.658  22.317  1.00 61.56           H  
ATOM   2422  N   GLU A 145      15.120   2.934  20.452  1.00 61.39           N  
ATOM   2423  CA  GLU A 145      15.567   4.270  20.056  1.00 61.48           C  
ATOM   2424  C   GLU A 145      14.557   4.868  19.052  1.00 60.95           C  
ATOM   2425  O   GLU A 145      13.800   4.106  18.445  1.00 61.32           O  
ATOM   2426  CB  GLU A 145      16.999   4.188  19.478  1.00 60.82           C  
ATOM   2427  CG  GLU A 145      18.011   3.595  20.486  1.00 62.50           C  
ATOM   2428  CD  GLU A 145      19.480   3.543  20.042  1.00 64.18           C  
ATOM   2429  OE1 GLU A 145      19.810   4.041  18.943  1.00 67.53           O  
ATOM   2430  OE2 GLU A 145      20.271   2.990  20.838  1.00 65.40           O1-
ATOM   2431  H   GLU A 145      14.964   2.288  19.687  1.00 61.39           H  
ATOM   2432  HA  GLU A 145      15.593   4.895  20.946  1.00 61.48           H  
ATOM   2433  HB3 GLU A 145      17.326   5.186  19.185  1.00 60.82           H  
ATOM   2434  HB2 GLU A 145      17.000   3.593  18.564  1.00 60.82           H  
ATOM   2435  HG3 GLU A 145      17.720   2.577  20.744  1.00 62.50           H  
ATOM   2436  HG2 GLU A 145      17.957   4.167  21.408  1.00 62.50           H  
ATOM   2437  N   PRO A 146      14.517   6.217  18.909  1.00 60.57           N  
ATOM   2438  CA  PRO A 146      13.578   6.902  17.995  1.00 59.76           C  
ATOM   2439  C   PRO A 146      13.669   6.451  16.525  1.00 59.13           C  
ATOM   2440  O   PRO A 146      14.771   6.331  15.989  1.00 57.74           O  
ATOM   2441  CB  PRO A 146      13.928   8.393  18.150  1.00 59.68           C  
ATOM   2442  CG  PRO A 146      14.533   8.501  19.536  1.00 60.52           C  
ATOM   2443  CD  PRO A 146      15.308   7.198  19.658  1.00 61.39           C  
ATOM   2444  HA  PRO A 146      12.572   6.728  18.382  1.00 59.76           H  
ATOM   2445  HB3 PRO A 146      13.060   9.042  18.030  1.00 59.68           H  
ATOM   2446  HB2 PRO A 146      14.672   8.700  17.413  1.00 59.68           H  
ATOM   2447  HG3 PRO A 146      13.736   8.525  20.280  1.00 60.52           H  
ATOM   2448  HG2 PRO A 146      15.153   9.387  19.676  1.00 60.52           H  
ATOM   2449  HD2 PRO A 146      16.288   7.294  19.187  1.00 61.39           H  
ATOM   2450  HD3 PRO A 146      15.452   6.964  20.710  1.00 61.39           H  
ATOM   2451  N   GLY A 147      12.497   6.205  15.919  1.00 57.87           N  
ATOM   2452  CA  GLY A 147      12.355   5.813  14.516  1.00 57.27           C  
ATOM   2453  C   GLY A 147      12.397   4.290  14.306  1.00 57.94           C  
ATOM   2454  O   GLY A 147      12.172   3.847  13.180  1.00 59.42           O  
ATOM   2455  H   GLY A 147      11.642   6.326  16.442  1.00 57.87           H  
ATOM   2456  HA3 GLY A 147      13.125   6.281  13.901  1.00 57.27           H  
ATOM   2457  HA2 GLY A 147      11.397   6.186  14.153  1.00 57.27           H  
ATOM   2458  N   GLU A 148      12.656   3.490  15.355  1.00 56.91           N  
ATOM   2459  CA  GLU A 148      12.687   2.025  15.287  1.00 58.10           C  
ATOM   2460  C   GLU A 148      11.326   1.357  15.522  1.00 59.37           C  
ATOM   2461  O   GLU A 148      11.228   0.147  15.313  1.00 60.13           O  
ATOM   2462  CB  GLU A 148      13.668   1.489  16.333  1.00 57.80           C  
ATOM   2463  CG  GLU A 148      15.129   1.918  16.099  1.00 59.85           C  
ATOM   2464  CD  GLU A 148      16.094   1.248  17.080  1.00 59.95           C  
ATOM   2465  OE1 GLU A 148      15.651   0.938  18.207  1.00 58.74           O  
ATOM   2466  OE2 GLU A 148      17.267   1.049  16.696  1.00 61.10           O1-
ATOM   2467  H   GLU A 148      12.860   3.897  16.257  1.00 56.91           H  
ATOM   2468  HA  GLU A 148      13.037   1.710  14.302  1.00 58.10           H  
ATOM   2469  HB3 GLU A 148      13.627   0.398  16.348  1.00 57.80           H  
ATOM   2470  HB2 GLU A 148      13.332   1.808  17.321  1.00 57.80           H  
ATOM   2471  HG3 GLU A 148      15.231   2.999  16.202  1.00 59.85           H  
ATOM   2472  HG2 GLU A 148      15.423   1.671  15.077  1.00 59.85           H  
ATOM   2473  N   MET A 149      10.318   2.123  15.979  1.00 61.26           N  
ATOM   2474  CA  MET A 149       9.015   1.620  16.423  1.00 61.46           C  
ATOM   2475  C   MET A 149       9.162   0.771  17.711  1.00 60.81           C  
ATOM   2476  O   MET A 149      10.004   1.091  18.553  1.00 62.59           O  
ATOM   2477  CB  MET A 149       8.250   0.930  15.243  1.00 59.95           C  
ATOM   2478  CG  MET A 149       6.970   1.663  14.822  1.00 58.28           C  
ATOM   2479  SD  MET A 149       7.240   3.103  13.752  1.00 59.82           S  
ATOM   2480  CE  MET A 149       7.596   2.270  12.179  1.00 57.90           C  
ATOM   2481  H   MET A 149      10.483   3.108  16.119  1.00 61.26           H  
ATOM   2482  HA  MET A 149       8.457   2.506  16.728  1.00 61.46           H  
ATOM   2483  HB3 MET A 149       8.010  -0.115  15.432  1.00 59.95           H  
ATOM   2484  HB2 MET A 149       8.889   0.872  14.364  1.00 59.95           H  
ATOM   2485  HG3 MET A 149       6.415   1.983  15.705  1.00 58.28           H  
ATOM   2486  HG2 MET A 149       6.312   0.973  14.294  1.00 58.28           H  
ATOM   2487  HE1 MET A 149       7.737   3.010  11.391  1.00 57.90           H  
ATOM   2488  HE2 MET A 149       8.504   1.672  12.248  1.00 57.90           H  
ATOM   2489  HE3 MET A 149       6.769   1.620  11.895  1.00 57.90           H  
ATOM   2490  N   GLN A 150       8.321  -0.261  17.860  1.00 60.21           N  
ATOM   2491  CA  GLN A 150       8.298  -1.196  18.978  1.00 60.16           C  
ATOM   2492  C   GLN A 150       9.327  -2.318  18.764  1.00 58.94           C  
ATOM   2493  O   GLN A 150       9.493  -2.799  17.643  1.00 58.67           O  
ATOM   2494  CB  GLN A 150       6.889  -1.822  19.122  1.00 60.38           C  
ATOM   2495  CG  GLN A 150       5.710  -0.829  19.256  1.00 64.31           C  
ATOM   2496  CD  GLN A 150       5.223  -0.219  17.933  1.00 66.45           C  
ATOM   2497  OE1 GLN A 150       5.577  -0.674  16.847  1.00 71.78           O  
ATOM   2498  NE2 GLN A 150       4.397   0.824  18.017  1.00 67.49           N  
ATOM   2499  H   GLN A 150       7.643  -0.449  17.134  1.00 60.21           H  
ATOM   2500  HA  GLN A 150       8.528  -0.651  19.892  1.00 60.16           H  
ATOM   2501  HB3 GLN A 150       6.898  -2.447  20.016  1.00 60.38           H  
ATOM   2502  HB2 GLN A 150       6.692  -2.516  18.302  1.00 60.38           H  
ATOM   2503  HG3 GLN A 150       5.962  -0.039  19.962  1.00 64.31           H  
ATOM   2504  HG2 GLN A 150       4.859  -1.359  19.687  1.00 64.31           H  
ATOM   2505 HE22 GLN A 150       4.043   1.252  17.173  1.00 67.49           H  
ATOM   2506 HE21 GLN A 150       4.107   1.183  18.914  1.00 67.49           H  
ATOM   2507  N   LEU A 151       9.954  -2.735  19.870  1.00 58.31           N  
ATOM   2508  CA  LEU A 151      10.821  -3.903  19.985  1.00 60.24           C  
ATOM   2509  C   LEU A 151      10.107  -4.894  20.913  1.00 60.80           C  
ATOM   2510  O   LEU A 151       9.611  -4.489  21.966  1.00 59.60           O  
ATOM   2511  CB  LEU A 151      12.190  -3.495  20.578  1.00 59.77           C  
ATOM   2512  CG  LEU A 151      13.196  -2.908  19.560  1.00 58.89           C  
ATOM   2513  CD1 LEU A 151      12.751  -1.558  18.958  1.00 57.46           C  
ATOM   2514  CD2 LEU A 151      14.610  -2.823  20.177  1.00 58.26           C  
ATOM   2515  H   LEU A 151       9.784  -2.245  20.739  1.00 58.31           H  
ATOM   2516  HA  LEU A 151      10.972  -4.377  19.012  1.00 60.24           H  
ATOM   2517  HB3 LEU A 151      12.651  -4.392  20.994  1.00 59.77           H  
ATOM   2518  HB2 LEU A 151      12.060  -2.813  21.420  1.00 59.77           H  
ATOM   2519  HG  LEU A 151      13.266  -3.617  18.733  1.00 58.89           H  
ATOM   2520 HD11 LEU A 151      13.572  -0.851  18.848  1.00 57.46           H  
ATOM   2521 HD12 LEU A 151      12.325  -1.697  17.963  1.00 57.46           H  
ATOM   2522 HD13 LEU A 151      11.996  -1.064  19.569  1.00 57.46           H  
ATOM   2523 HD21 LEU A 151      15.319  -3.423  19.607  1.00 58.26           H  
ATOM   2524 HD22 LEU A 151      14.999  -1.806  20.202  1.00 58.26           H  
ATOM   2525 HD23 LEU A 151      14.634  -3.189  21.204  1.00 58.26           H  
ATOM   2526  N   GLU A 152      10.061  -6.166  20.495  1.00 62.16           N  
ATOM   2527  CA  GLU A 152       9.280  -7.213  21.149  1.00 63.38           C  
ATOM   2528  C   GLU A 152      10.172  -8.081  22.048  1.00 64.67           C  
ATOM   2529  O   GLU A 152      11.159  -8.641  21.570  1.00 66.95           O  
ATOM   2530  CB  GLU A 152       8.580  -8.071  20.068  1.00 63.09           C  
ATOM   2531  CG  GLU A 152       7.697  -7.290  19.058  1.00 63.97           C  
ATOM   2532  CD  GLU A 152       6.431  -6.616  19.618  1.00 63.11           C  
ATOM   2533  OE1 GLU A 152       6.063  -6.884  20.783  1.00 65.56           O  
ATOM   2534  OE2 GLU A 152       5.827  -5.834  18.851  1.00 64.11           O1-
ATOM   2535  H   GLU A 152      10.515  -6.428  19.633  1.00 62.16           H  
ATOM   2536  HA  GLU A 152       8.511  -6.755  21.769  1.00 63.38           H  
ATOM   2537  HB3 GLU A 152       7.977  -8.842  20.553  1.00 63.09           H  
ATOM   2538  HB2 GLU A 152       9.334  -8.618  19.500  1.00 63.09           H  
ATOM   2539  HG3 GLU A 152       7.370  -7.985  18.283  1.00 63.97           H  
ATOM   2540  HG2 GLU A 152       8.296  -6.539  18.540  1.00 63.97           H  
ATOM   2541  N   PHE A 153       9.781  -8.189  23.327  1.00 64.83           N  
ATOM   2542  CA  PHE A 153      10.421  -9.020  24.345  1.00 63.43           C  
ATOM   2543  C   PHE A 153       9.302  -9.844  24.994  1.00 62.65           C  
ATOM   2544  O   PHE A 153       8.790  -9.463  26.045  1.00 62.77           O  
ATOM   2545  CB  PHE A 153      11.161  -8.132  25.377  1.00 62.07           C  
ATOM   2546  CG  PHE A 153      12.190  -7.185  24.794  1.00 59.11           C  
ATOM   2547  CD1 PHE A 153      13.456  -7.661  24.396  1.00 57.54           C  
ATOM   2548  CD2 PHE A 153      11.830  -5.855  24.492  1.00 58.64           C  
ATOM   2549  CE1 PHE A 153      14.354  -6.803  23.778  1.00 59.00           C  
ATOM   2550  CE2 PHE A 153      12.742  -5.014  23.871  1.00 55.86           C  
ATOM   2551  CZ  PHE A 153      14.001  -5.484  23.521  1.00 57.05           C  
ATOM   2552  H   PHE A 153       8.954  -7.686  23.627  1.00 64.83           H  
ATOM   2553  HA  PHE A 153      11.138  -9.709  23.893  1.00 63.43           H  
ATOM   2554  HB3 PHE A 153      11.669  -8.774  26.098  1.00 62.07           H  
ATOM   2555  HB2 PHE A 153      10.458  -7.533  25.955  1.00 62.07           H  
ATOM   2556  HD1 PHE A 153      13.726  -8.693  24.565  1.00 57.54           H  
ATOM   2557  HD2 PHE A 153      10.845  -5.488  24.739  1.00 58.64           H  
ATOM   2558  HE1 PHE A 153      15.328  -7.164  23.485  1.00 59.00           H  
ATOM   2559  HE2 PHE A 153      12.472  -3.992  23.654  1.00 55.86           H  
ATOM   2560  HZ  PHE A 153      14.707  -4.824  23.039  1.00 57.05           H  
ATOM   2561  N   GLY A 154       8.892 -10.931  24.318  1.00 61.61           N  
ATOM   2562  CA  GLY A 154       7.729 -11.735  24.701  1.00 62.46           C  
ATOM   2563  C   GLY A 154       6.450 -10.881  24.557  1.00 62.71           C  
ATOM   2564  O   GLY A 154       6.243 -10.316  23.483  1.00 62.71           O  
ATOM   2565  H   GLY A 154       9.344 -11.168  23.447  1.00 61.61           H  
ATOM   2566  HA3 GLY A 154       7.882 -12.137  25.701  1.00 62.46           H  
ATOM   2567  HA2 GLY A 154       7.658 -12.588  24.027  1.00 62.46           H  
ATOM   2568  N   PRO A 155       5.602 -10.761  25.605  1.00 62.81           N  
ATOM   2569  CA  PRO A 155       4.407  -9.902  25.574  1.00 64.31           C  
ATOM   2570  C   PRO A 155       4.687  -8.396  25.792  1.00 64.30           C  
ATOM   2571  O   PRO A 155       3.738  -7.615  25.725  1.00 64.23           O  
ATOM   2572  CB  PRO A 155       3.542 -10.501  26.692  1.00 64.83           C  
ATOM   2573  CG  PRO A 155       4.551 -10.955  27.736  1.00 65.88           C  
ATOM   2574  CD  PRO A 155       5.737 -11.425  26.902  1.00 64.95           C  
ATOM   2575  HA  PRO A 155       3.881 -10.003  24.623  1.00 64.31           H  
ATOM   2576  HB3 PRO A 155       3.004 -11.367  26.305  1.00 64.83           H  
ATOM   2577  HB2 PRO A 155       2.795  -9.816  27.093  1.00 64.83           H  
ATOM   2578  HG3 PRO A 155       4.164 -11.724  28.404  1.00 65.88           H  
ATOM   2579  HG2 PRO A 155       4.858 -10.104  28.344  1.00 65.88           H  
ATOM   2580  HD2 PRO A 155       6.668 -11.149  27.391  1.00 64.95           H  
ATOM   2581  HD3 PRO A 155       5.708 -12.507  26.763  1.00 64.95           H  
ATOM   2582  N   PHE A 156       5.953  -8.012  26.048  1.00 64.19           N  
ATOM   2583  CA  PHE A 156       6.369  -6.618  26.204  1.00 64.71           C  
ATOM   2584  C   PHE A 156       6.712  -5.992  24.846  1.00 65.77           C  
ATOM   2585  O   PHE A 156       7.546  -6.544  24.132  1.00 67.37           O  
ATOM   2586  CB  PHE A 156       7.570  -6.503  27.164  1.00 65.89           C  
ATOM   2587  CG  PHE A 156       7.263  -6.887  28.596  1.00 66.41           C  
ATOM   2588  CD1 PHE A 156       6.555  -5.989  29.420  1.00 67.05           C  
ATOM   2589  CD2 PHE A 156       7.531  -8.190  29.068  1.00 66.94           C  
ATOM   2590  CE1 PHE A 156       6.174  -6.376  30.696  1.00 67.24           C  
ATOM   2591  CE2 PHE A 156       7.146  -8.553  30.351  1.00 66.60           C  
ATOM   2592  CZ  PHE A 156       6.474  -7.648  31.162  1.00 67.43           C  
ATOM   2593  H   PHE A 156       6.691  -8.701  26.087  1.00 64.19           H  
ATOM   2594  HA  PHE A 156       5.553  -6.066  26.658  1.00 64.71           H  
ATOM   2595  HB3 PHE A 156       7.926  -5.471  27.173  1.00 65.89           H  
ATOM   2596  HB2 PHE A 156       8.409  -7.096  26.809  1.00 65.89           H  
ATOM   2597  HD1 PHE A 156       6.293  -5.007  29.057  1.00 67.05           H  
ATOM   2598  HD2 PHE A 156       8.031  -8.908  28.438  1.00 66.94           H  
ATOM   2599  HE1 PHE A 156       5.624  -5.690  31.319  1.00 67.24           H  
ATOM   2600  HE2 PHE A 156       7.355  -9.548  30.712  1.00 66.60           H  
ATOM   2601  HZ  PHE A 156       6.164  -7.937  32.153  1.00 67.43           H  
ATOM   2602  N   SER A 157       6.106  -4.832  24.550  1.00 65.76           N  
ATOM   2603  CA  SER A 157       6.404  -4.014  23.373  1.00 66.14           C  
ATOM   2604  C   SER A 157       7.018  -2.703  23.880  1.00 65.44           C  
ATOM   2605  O   SER A 157       6.340  -1.979  24.603  1.00 66.40           O  
ATOM   2606  CB  SER A 157       5.101  -3.713  22.603  1.00 67.86           C  
ATOM   2607  OG  SER A 157       4.440  -4.887  22.186  1.00 67.30           O  
ATOM   2608  H   SER A 157       5.414  -4.459  25.186  1.00 65.76           H  
ATOM   2609  HA  SER A 157       7.099  -4.517  22.699  1.00 66.14           H  
ATOM   2610  HB3 SER A 157       5.311  -3.107  21.721  1.00 67.86           H  
ATOM   2611  HB2 SER A 157       4.406  -3.145  23.216  1.00 67.86           H  
ATOM   2612  HG  SER A 157       5.026  -5.402  21.617  1.00 67.30           H  
ATOM   2613  N   VAL A 158       8.278  -2.421  23.518  1.00 64.87           N  
ATOM   2614  CA  VAL A 158       9.025  -1.258  24.004  1.00 62.16           C  
ATOM   2615  C   VAL A 158       9.385  -0.359  22.811  1.00 61.46           C  
ATOM   2616  O   VAL A 158      10.087  -0.818  21.916  1.00 62.92           O  
ATOM   2617  CB  VAL A 158      10.350  -1.691  24.697  1.00 61.96           C  
ATOM   2618  CG1 VAL A 158      11.192  -0.507  25.224  1.00 61.45           C  
ATOM   2619  CG2 VAL A 158      10.090  -2.690  25.838  1.00 62.85           C  
ATOM   2620  H   VAL A 158       8.788  -3.069  22.928  1.00 64.87           H  
ATOM   2621  HA  VAL A 158       8.443  -0.681  24.722  1.00 62.16           H  
ATOM   2622  HB  VAL A 158      10.966  -2.219  23.967  1.00 61.96           H  
ATOM   2623 HG11 VAL A 158      12.076  -0.863  25.754  1.00 61.45           H  
ATOM   2624 HG12 VAL A 158      11.552   0.138  24.422  1.00 61.45           H  
ATOM   2625 HG13 VAL A 158      10.619   0.110  25.916  1.00 61.45           H  
ATOM   2626 HG21 VAL A 158      11.027  -3.008  26.287  1.00 62.85           H  
ATOM   2627 HG22 VAL A 158       9.468  -2.257  26.620  1.00 62.85           H  
ATOM   2628 HG23 VAL A 158       9.592  -3.593  25.486  1.00 62.85           H  
ATOM   2629  N   SER A 159       8.935   0.905  22.836  1.00 60.17           N  
ATOM   2630  CA  SER A 159       9.327   1.944  21.876  1.00 57.91           C  
ATOM   2631  C   SER A 159       9.912   3.147  22.626  1.00 59.22           C  
ATOM   2632  O   SER A 159       9.774   3.224  23.845  1.00 60.64           O  
ATOM   2633  CB  SER A 159       8.122   2.331  20.988  1.00 57.91           C  
ATOM   2634  OG  SER A 159       7.244   3.260  21.596  1.00 51.48           O  
ATOM   2635  H   SER A 159       8.372   1.217  23.616  1.00 60.17           H  
ATOM   2636  HA  SER A 159      10.109   1.563  21.219  1.00 57.91           H  
ATOM   2637  HB3 SER A 159       7.565   1.447  20.683  1.00 57.91           H  
ATOM   2638  HB2 SER A 159       8.485   2.793  20.070  1.00 57.91           H  
ATOM   2639  HG  SER A 159       7.667   4.122  21.605  1.00 51.48           H  
ATOM   2640  N   CYS A 160      10.531   4.070  21.874  1.00 60.83           N  
ATOM   2641  CA  CYS A 160      11.096   5.307  22.404  1.00 62.24           C  
ATOM   2642  C   CYS A 160      10.402   6.500  21.743  1.00 63.31           C  
ATOM   2643  O   CYS A 160      10.490   6.667  20.526  1.00 64.95           O  
ATOM   2644  CB  CYS A 160      12.617   5.337  22.223  1.00 61.95           C  
ATOM   2645  SG  CYS A 160      13.395   6.826  22.907  1.00 62.36           S  
ATOM   2646  H   CYS A 160      10.603   3.944  20.874  1.00 60.83           H  
ATOM   2647  HA  CYS A 160      10.915   5.372  23.477  1.00 62.24           H  
ATOM   2648  HB3 CYS A 160      12.878   5.243  21.173  1.00 61.95           H  
ATOM   2649  HB2 CYS A 160      13.027   4.480  22.744  1.00 61.95           H  
ATOM   2650  HG  CYS A 160      12.906   7.673  21.996  1.00 62.36           H  
ATOM   2651  N   GLU A 161       9.734   7.299  22.586  1.00 65.03           N  
ATOM   2652  CA  GLU A 161       9.052   8.531  22.214  1.00 64.42           C  
ATOM   2653  C   GLU A 161      10.025   9.700  21.990  1.00 65.51           C  
ATOM   2654  O   GLU A 161       9.841  10.450  21.031  1.00 64.90           O  
ATOM   2655  CB  GLU A 161       7.980   8.833  23.285  1.00 63.50           C  
ATOM   2656  CG  GLU A 161       7.239  10.174  23.110  1.00 65.63           C  
ATOM   2657  CD  GLU A 161       6.048  10.288  24.063  1.00 64.60           C  
ATOM   2658  OE1 GLU A 161       6.277  10.677  25.230  1.00 62.61           O  
ATOM   2659  OE2 GLU A 161       4.925   9.964  23.617  1.00 65.69           O1-
ATOM   2660  H   GLU A 161       9.742   7.086  23.575  1.00 65.03           H  
ATOM   2661  HA  GLU A 161       8.531   8.359  21.270  1.00 64.42           H  
ATOM   2662  HB3 GLU A 161       8.436   8.802  24.276  1.00 63.50           H  
ATOM   2663  HB2 GLU A 161       7.249   8.023  23.271  1.00 63.50           H  
ATOM   2664  HG3 GLU A 161       6.893  10.274  22.080  1.00 65.63           H  
ATOM   2665  HG2 GLU A 161       7.913  11.014  23.286  1.00 65.63           H  
ATOM   2666  N   ALA A 162      11.030   9.833  22.872  1.00 64.73           N  
ATOM   2667  CA  ALA A 162      11.965  10.955  22.864  1.00 65.43           C  
ATOM   2668  C   ALA A 162      13.309  10.574  23.494  1.00 66.01           C  
ATOM   2669  O   ALA A 162      13.348   9.764  24.419  1.00 66.75           O  
ATOM   2670  CB  ALA A 162      11.336  12.144  23.614  1.00 64.48           C  
ATOM   2671  H   ALA A 162      11.140   9.164  23.621  1.00 64.73           H  
ATOM   2672  HA  ALA A 162      12.159  11.250  21.831  1.00 65.43           H  
ATOM   2673  HB1 ALA A 162      12.010  13.001  23.634  1.00 64.48           H  
ATOM   2674  HB2 ALA A 162      10.413  12.469  23.133  1.00 64.48           H  
ATOM   2675  HB3 ALA A 162      11.097  11.886  24.646  1.00 64.48           H  
ATOM   2676  N   GLU A 163      14.372  11.222  22.997  1.00 65.33           N  
ATOM   2677  CA  GLU A 163      15.726  11.193  23.544  1.00 62.92           C  
ATOM   2678  C   GLU A 163      16.115  12.616  23.956  1.00 62.47           C  
ATOM   2679  O   GLU A 163      15.998  13.528  23.136  1.00 61.66           O  
ATOM   2680  CB  GLU A 163      16.724  10.693  22.471  1.00 62.72           C  
ATOM   2681  CG  GLU A 163      17.052   9.196  22.600  1.00 61.15           C  
ATOM   2682  CD  GLU A 163      18.085   8.653  21.598  1.00 60.11           C  
ATOM   2683  OE1 GLU A 163      18.818   9.455  20.977  1.00 60.15           O  
ATOM   2684  OE2 GLU A 163      18.148   7.410  21.483  1.00 59.55           O1-
ATOM   2685  H   GLU A 163      14.234  11.877  22.241  1.00 65.33           H  
ATOM   2686  HA  GLU A 163      15.779  10.549  24.423  1.00 62.92           H  
ATOM   2687  HB3 GLU A 163      17.655  11.261  22.526  1.00 62.72           H  
ATOM   2688  HB2 GLU A 163      16.326  10.883  21.473  1.00 62.72           H  
ATOM   2689  HG3 GLU A 163      16.136   8.606  22.546  1.00 61.15           H  
ATOM   2690  HG2 GLU A 163      17.479   9.051  23.590  1.00 61.15           H  
ATOM   2691  N   LYS A 164      16.638  12.760  25.182  1.00 63.15           N  
ATOM   2692  CA  LYS A 164      17.300  13.978  25.632  1.00 63.07           C  
ATOM   2693  C   LYS A 164      18.788  13.643  25.770  1.00 62.22           C  
ATOM   2694  O   LYS A 164      19.186  12.992  26.734  1.00 64.80           O  
ATOM   2695  CB  LYS A 164      16.672  14.486  26.951  1.00 63.45           C  
ATOM   2696  CG  LYS A 164      16.834  16.002  27.178  1.00 67.11           C  
ATOM   2697  CD  LYS A 164      18.278  16.489  27.420  1.00 71.51           C  
ATOM   2698  CE  LYS A 164      18.431  18.018  27.442  1.00 71.52           C  
ATOM   2699  NZ  LYS A 164      18.254  18.616  26.106  1.00 74.15           N1+
ATOM   2700  H   LYS A 164      16.674  11.967  25.812  1.00 63.15           H  
ATOM   2701  HA  LYS A 164      17.198  14.772  24.890  1.00 63.07           H  
ATOM   2702  HB3 LYS A 164      17.034  13.932  27.814  1.00 63.45           H  
ATOM   2703  HB2 LYS A 164      15.598  14.296  26.911  1.00 63.45           H  
ATOM   2704  HG3 LYS A 164      16.224  16.290  28.034  1.00 67.11           H  
ATOM   2705  HG2 LYS A 164      16.399  16.522  26.324  1.00 67.11           H  
ATOM   2706  HD3 LYS A 164      18.964  16.099  26.675  1.00 71.51           H  
ATOM   2707  HD2 LYS A 164      18.614  16.079  28.370  1.00 71.51           H  
ATOM   2708  HE3 LYS A 164      19.433  18.283  27.779  1.00 71.52           H  
ATOM   2709  HE2 LYS A 164      17.726  18.466  28.144  1.00 71.52           H  
ATOM   2710  HZ1 LYS A 164      17.325  18.412  25.765  1.00 74.15           H  
ATOM   2711  HZ2 LYS A 164      18.377  19.617  26.164  1.00 74.15           H  
ATOM   2712  HZ3 LYS A 164      18.938  18.231  25.470  1.00 74.15           H  
ATOM   2713  N   ARG A 165      19.579  14.119  24.799  1.00 60.87           N  
ATOM   2714  CA  ARG A 165      21.031  14.000  24.794  1.00 58.77           C  
ATOM   2715  C   ARG A 165      21.661  15.135  25.607  1.00 58.83           C  
ATOM   2716  O   ARG A 165      21.575  16.298  25.210  1.00 60.25           O  
ATOM   2717  CB  ARG A 165      21.533  14.005  23.342  1.00 55.78           C  
ATOM   2718  CG  ARG A 165      21.158  12.712  22.606  1.00 52.35           C  
ATOM   2719  CD  ARG A 165      21.711  12.659  21.177  1.00 51.14           C  
ATOM   2720  NE  ARG A 165      21.763  11.271  20.692  1.00 52.94           N  
ATOM   2721  CZ  ARG A 165      22.791  10.416  20.852  1.00 54.47           C  
ATOM   2722  NH1 ARG A 165      23.936  10.772  21.460  1.00 55.24           N  
ATOM   2723  NH2 ARG A 165      22.662   9.167  20.391  1.00 49.90           N1+
ATOM   2724  H   ARG A 165      19.173  14.636  24.033  1.00 60.87           H  
ATOM   2725  HA  ARG A 165      21.323  13.048  25.246  1.00 58.77           H  
ATOM   2726  HB3 ARG A 165      22.622  14.087  23.344  1.00 55.78           H  
ATOM   2727  HB2 ARG A 165      21.161  14.876  22.802  1.00 55.78           H  
ATOM   2728  HG3 ARG A 165      20.069  12.690  22.541  1.00 52.35           H  
ATOM   2729  HG2 ARG A 165      21.436  11.829  23.182  1.00 52.35           H  
ATOM   2730  HD3 ARG A 165      22.644  13.208  21.052  1.00 51.14           H  
ATOM   2731  HD2 ARG A 165      20.989  13.142  20.518  1.00 51.14           H  
ATOM   2732  HE  ARG A 165      20.899  10.911  20.304  1.00 52.94           H  
ATOM   2733 HH12 ARG A 165      24.699  10.119  21.551  1.00 55.24           H  
ATOM   2734 HH11 ARG A 165      24.043  11.712  21.814  1.00 55.24           H  
ATOM   2735 HH22 ARG A 165      23.417   8.503  20.469  1.00 49.90           H  
ATOM   2736 HH21 ARG A 165      21.794   8.877  19.958  1.00 49.90           H  
ATOM   2737  N   LYS A 166      22.303  14.748  26.717  1.00 59.05           N  
ATOM   2738  CA  LYS A 166      23.186  15.592  27.516  1.00 60.28           C  
ATOM   2739  C   LYS A 166      24.648  15.214  27.232  1.00 59.88           C  
ATOM   2740  O   LYS A 166      24.903  14.307  26.436  1.00 58.18           O  
ATOM   2741  CB  LYS A 166      22.810  15.462  29.008  1.00 60.68           C  
ATOM   2742  CG  LYS A 166      21.360  15.908  29.267  1.00 63.82           C  
ATOM   2743  CD  LYS A 166      21.128  16.467  30.674  1.00 66.76           C  
ATOM   2744  CE  LYS A 166      19.722  17.067  30.830  1.00 66.91           C  
ATOM   2745  NZ  LYS A 166      19.585  17.820  32.084  1.00 67.00           N1+
ATOM   2746  H   LYS A 166      22.318  13.766  26.965  1.00 59.05           H  
ATOM   2747  HA  LYS A 166      23.072  16.639  27.226  1.00 60.28           H  
ATOM   2748  HB3 LYS A 166      23.481  16.094  29.591  1.00 60.68           H  
ATOM   2749  HB2 LYS A 166      22.959  14.447  29.378  1.00 60.68           H  
ATOM   2750  HG3 LYS A 166      20.688  15.067  29.089  1.00 63.82           H  
ATOM   2751  HG2 LYS A 166      21.088  16.674  28.541  1.00 63.82           H  
ATOM   2752  HD3 LYS A 166      21.884  17.224  30.890  1.00 66.76           H  
ATOM   2753  HD2 LYS A 166      21.276  15.671  31.403  1.00 66.76           H  
ATOM   2754  HE3 LYS A 166      18.960  16.288  30.788  1.00 66.91           H  
ATOM   2755  HE2 LYS A 166      19.522  17.767  30.022  1.00 66.91           H  
ATOM   2756  HZ1 LYS A 166      20.292  18.539  32.136  1.00 67.00           H  
ATOM   2757  HZ2 LYS A 166      18.670  18.245  32.144  1.00 67.00           H  
ATOM   2758  HZ3 LYS A 166      19.702  17.180  32.864  1.00 67.00           H  
ATOM   2759  N   SER A 167      25.580  15.951  27.862  1.00 60.92           N  
ATOM   2760  CA  SER A 167      27.028  15.873  27.642  1.00 61.50           C  
ATOM   2761  C   SER A 167      27.614  14.451  27.681  1.00 62.32           C  
ATOM   2762  O   SER A 167      28.304  14.068  26.737  1.00 60.77           O  
ATOM   2763  CB  SER A 167      27.756  16.787  28.652  1.00 62.81           C  
ATOM   2764  OG  SER A 167      27.665  18.140  28.254  1.00 66.02           O  
ATOM   2765  H   SER A 167      25.279  16.670  28.503  1.00 60.92           H  
ATOM   2766  HA  SER A 167      27.219  16.254  26.637  1.00 61.50           H  
ATOM   2767  HB3 SER A 167      28.818  16.539  28.704  1.00 62.81           H  
ATOM   2768  HB2 SER A 167      27.357  16.667  29.660  1.00 62.81           H  
ATOM   2769  HG  SER A 167      26.779  18.459  28.437  1.00 66.02           H  
ATOM   2770  N   ASP A 168      27.306  13.705  28.756  1.00 62.44           N  
ATOM   2771  CA  ASP A 168      27.867  12.380  29.038  1.00 61.65           C  
ATOM   2772  C   ASP A 168      26.801  11.279  29.185  1.00 60.24           C  
ATOM   2773  O   ASP A 168      27.187  10.124  29.374  1.00 60.03           O  
ATOM   2774  CB  ASP A 168      28.810  12.413  30.271  1.00 63.54           C  
ATOM   2775  CG  ASP A 168      30.086  13.267  30.131  1.00 64.16           C  
ATOM   2776  OD1 ASP A 168      30.546  13.493  28.990  1.00 65.96           O  
ATOM   2777  OD2 ASP A 168      30.681  13.563  31.188  1.00 64.36           O1-
ATOM   2778  H   ASP A 168      26.719  14.098  29.477  1.00 62.44           H  
ATOM   2779  HA  ASP A 168      28.456  12.045  28.181  1.00 61.65           H  
ATOM   2780  HB3 ASP A 168      29.124  11.404  30.528  1.00 63.54           H  
ATOM   2781  HB2 ASP A 168      28.252  12.789  31.130  1.00 63.54           H  
ATOM   2782  N   TYR A 169      25.502  11.609  29.067  1.00 59.99           N  
ATOM   2783  CA  TYR A 169      24.414  10.631  29.167  1.00 59.41           C  
ATOM   2784  C   TYR A 169      23.198  11.022  28.321  1.00 59.05           C  
ATOM   2785  O   TYR A 169      23.035  12.186  27.962  1.00 61.39           O  
ATOM   2786  CB  TYR A 169      24.041  10.370  30.646  1.00 58.58           C  
ATOM   2787  CG  TYR A 169      23.646  11.567  31.477  1.00 56.17           C  
ATOM   2788  CD1 TYR A 169      22.298  11.971  31.556  1.00 54.56           C  
ATOM   2789  CD2 TYR A 169      24.638  12.260  32.202  1.00 53.31           C  
ATOM   2790  CE1 TYR A 169      21.951  13.080  32.346  1.00 54.50           C  
ATOM   2791  CE2 TYR A 169      24.290  13.372  32.985  1.00 54.35           C  
ATOM   2792  CZ  TYR A 169      22.950  13.788  33.048  1.00 51.89           C  
ATOM   2793  OH  TYR A 169      22.638  14.883  33.791  1.00 53.46           O  
ATOM   2794  H   TYR A 169      25.232  12.562  28.871  1.00 59.99           H  
ATOM   2795  HA  TYR A 169      24.781   9.699  28.737  1.00 59.41           H  
ATOM   2796  HB3 TYR A 169      24.895   9.946  31.160  1.00 58.58           H  
ATOM   2797  HB2 TYR A 169      23.253   9.619  30.715  1.00 58.58           H  
ATOM   2798  HD1 TYR A 169      21.532  11.435  31.014  1.00 54.56           H  
ATOM   2799  HD2 TYR A 169      25.670  11.944  32.157  1.00 53.31           H  
ATOM   2800  HE1 TYR A 169      20.917  13.384  32.397  1.00 54.50           H  
ATOM   2801  HE2 TYR A 169      25.052  13.906  33.535  1.00 54.35           H  
ATOM   2802  HH  TYR A 169      21.689  15.059  33.828  1.00 53.46           H  
ATOM   2803  N   ILE A 170      22.367  10.011  28.026  1.00 58.80           N  
ATOM   2804  CA  ILE A 170      21.143  10.125  27.236  1.00 58.12           C  
ATOM   2805  C   ILE A 170      19.964   9.680  28.120  1.00 57.13           C  
ATOM   2806  O   ILE A 170      20.060   8.636  28.764  1.00 58.20           O  
ATOM   2807  CB  ILE A 170      21.179   9.190  25.986  1.00 59.36           C  
ATOM   2808  CG1 ILE A 170      22.432   9.449  25.115  1.00 59.60           C  
ATOM   2809  CG2 ILE A 170      19.894   9.286  25.127  1.00 60.46           C  
ATOM   2810  CD1 ILE A 170      22.639   8.421  23.996  1.00 62.16           C  
ATOM   2811  H   ILE A 170      22.579   9.083  28.370  1.00 58.80           H  
ATOM   2812  HA  ILE A 170      20.987  11.153  26.909  1.00 58.12           H  
ATOM   2813  HB  ILE A 170      21.248   8.159  26.339  1.00 59.36           H  
ATOM   2814 HG13 ILE A 170      23.334   9.435  25.726  1.00 59.60           H  
ATOM   2815 HG12 ILE A 170      22.384  10.450  24.690  1.00 59.60           H  
ATOM   2816 HG21 ILE A 170      19.919   8.596  24.285  1.00 60.46           H  
ATOM   2817 HG22 ILE A 170      18.994   9.033  25.685  1.00 60.46           H  
ATOM   2818 HG23 ILE A 170      19.761  10.292  24.726  1.00 60.46           H  
ATOM   2819 HD11 ILE A 170      23.613   8.555  23.529  1.00 62.16           H  
ATOM   2820 HD12 ILE A 170      22.593   7.402  24.382  1.00 62.16           H  
ATOM   2821 HD13 ILE A 170      21.891   8.522  23.211  1.00 62.16           H  
ATOM   2822  N   ILE A 171      18.870  10.457  28.108  1.00 56.46           N  
ATOM   2823  CA  ILE A 171      17.634  10.138  28.820  1.00 56.50           C  
ATOM   2824  C   ILE A 171      16.578   9.739  27.770  1.00 57.50           C  
ATOM   2825  O   ILE A 171      16.039  10.611  27.089  1.00 57.55           O  
ATOM   2826  CB  ILE A 171      17.086  11.335  29.657  1.00 55.31           C  
ATOM   2827  CG1 ILE A 171      18.179  11.980  30.542  1.00 54.22           C  
ATOM   2828  CG2 ILE A 171      15.870  10.907  30.514  1.00 55.08           C  
ATOM   2829  CD1 ILE A 171      17.726  13.258  31.266  1.00 54.28           C  
ATOM   2830  H   ILE A 171      18.866  11.310  27.562  1.00 56.46           H  
ATOM   2831  HA  ILE A 171      17.791   9.312  29.511  1.00 56.50           H  
ATOM   2832  HB  ILE A 171      16.738  12.111  28.978  1.00 55.31           H  
ATOM   2833 HG13 ILE A 171      19.050  12.244  29.943  1.00 54.22           H  
ATOM   2834 HG12 ILE A 171      18.532  11.251  31.269  1.00 54.22           H  
ATOM   2835 HG21 ILE A 171      15.459  11.744  31.075  1.00 55.08           H  
ATOM   2836 HG22 ILE A 171      15.054  10.511  29.910  1.00 55.08           H  
ATOM   2837 HG23 ILE A 171      16.149  10.137  31.234  1.00 55.08           H  
ATOM   2838 HD11 ILE A 171      18.587  13.838  31.598  1.00 54.28           H  
ATOM   2839 HD12 ILE A 171      17.131  13.898  30.613  1.00 54.28           H  
ATOM   2840 HD13 ILE A 171      17.127  13.030  32.148  1.00 54.28           H  
ATOM   2841  N   ARG A 172      16.314   8.428  27.647  1.00 58.29           N  
ATOM   2842  CA  ARG A 172      15.282   7.891  26.760  1.00 57.92           C  
ATOM   2843  C   ARG A 172      13.950   7.774  27.502  1.00 58.87           C  
ATOM   2844  O   ARG A 172      13.871   7.056  28.498  1.00 59.46           O  
ATOM   2845  CB  ARG A 172      15.686   6.519  26.191  1.00 57.57           C  
ATOM   2846  CG  ARG A 172      16.975   6.565  25.373  1.00 61.12           C  
ATOM   2847  CD  ARG A 172      17.165   5.342  24.469  1.00 56.15           C  
ATOM   2848  NE  ARG A 172      18.474   5.370  23.805  1.00 55.13           N  
ATOM   2849  CZ  ARG A 172      19.656   4.974  24.300  1.00 56.14           C  
ATOM   2850  NH1 ARG A 172      19.769   4.463  25.530  1.00 57.46           N  
ATOM   2851  NH2 ARG A 172      20.753   5.097  23.545  1.00 55.80           N1+
ATOM   2852  H   ARG A 172      16.787   7.762  28.246  1.00 58.29           H  
ATOM   2853  HA  ARG A 172      15.153   8.562  25.909  1.00 57.92           H  
ATOM   2854  HB3 ARG A 172      14.882   6.157  25.550  1.00 57.57           H  
ATOM   2855  HB2 ARG A 172      15.791   5.783  26.984  1.00 57.57           H  
ATOM   2856  HG3 ARG A 172      17.857   6.790  25.974  1.00 61.12           H  
ATOM   2857  HG2 ARG A 172      16.835   7.412  24.712  1.00 61.12           H  
ATOM   2858  HD3 ARG A 172      16.469   5.441  23.635  1.00 56.15           H  
ATOM   2859  HD2 ARG A 172      16.915   4.397  24.948  1.00 56.15           H  
ATOM   2860  HE  ARG A 172      18.471   5.820  22.895  1.00 55.13           H  
ATOM   2861 HH12 ARG A 172      20.671   4.165  25.881  1.00 57.46           H  
ATOM   2862 HH11 ARG A 172      18.941   4.314  26.092  1.00 57.46           H  
ATOM   2863 HH22 ARG A 172      21.646   4.781  23.893  1.00 55.80           H  
ATOM   2864 HH21 ARG A 172      20.675   5.427  22.593  1.00 55.80           H  
ATOM   2865  N   THR A 173      12.925   8.445  26.959  1.00 59.04           N  
ATOM   2866  CA  THR A 173      11.532   8.297  27.365  1.00 57.27           C  
ATOM   2867  C   THR A 173      10.942   7.096  26.608  1.00 57.37           C  
ATOM   2868  O   THR A 173      10.574   7.223  25.439  1.00 58.23           O  
ATOM   2869  CB  THR A 173      10.709   9.568  27.028  1.00 55.50           C  
ATOM   2870  OG1 THR A 173      11.266  10.665  27.724  1.00 56.34           O  
ATOM   2871  CG2 THR A 173       9.215   9.485  27.399  1.00 55.27           C  
ATOM   2872  H   THR A 173      13.083   8.992  26.121  1.00 59.04           H  
ATOM   2873  HA  THR A 173      11.471   8.115  28.441  1.00 57.27           H  
ATOM   2874  HB  THR A 173      10.793   9.795  25.964  1.00 55.50           H  
ATOM   2875  HG1 THR A 173      12.170  10.788  27.422  1.00 56.34           H  
ATOM   2876 HG21 THR A 173       8.715  10.435  27.211  1.00 55.27           H  
ATOM   2877 HG22 THR A 173       8.688   8.730  26.817  1.00 55.27           H  
ATOM   2878 HG23 THR A 173       9.084   9.244  28.454  1.00 55.27           H  
ATOM   2879  N   LEU A 174      10.917   5.942  27.287  1.00 56.65           N  
ATOM   2880  CA  LEU A 174      10.413   4.682  26.754  1.00 56.41           C  
ATOM   2881  C   LEU A 174       8.926   4.521  27.090  1.00 57.99           C  
ATOM   2882  O   LEU A 174       8.478   4.983  28.138  1.00 54.79           O  
ATOM   2883  CB  LEU A 174      11.220   3.501  27.336  1.00 55.29           C  
ATOM   2884  CG  LEU A 174      12.734   3.525  27.036  1.00 53.43           C  
ATOM   2885  CD1 LEU A 174      13.447   2.358  27.740  1.00 53.85           C  
ATOM   2886  CD2 LEU A 174      13.045   3.535  25.529  1.00 50.11           C  
ATOM   2887  H   LEU A 174      11.235   5.917  28.248  1.00 56.65           H  
ATOM   2888  HA  LEU A 174      10.529   4.691  25.673  1.00 56.41           H  
ATOM   2889  HB3 LEU A 174      10.806   2.563  26.961  1.00 55.29           H  
ATOM   2890  HB2 LEU A 174      11.078   3.476  28.412  1.00 55.29           H  
ATOM   2891  HG  LEU A 174      13.148   4.439  27.465  1.00 53.43           H  
ATOM   2892 HD11 LEU A 174      14.510   2.569  27.855  1.00 53.85           H  
ATOM   2893 HD12 LEU A 174      13.040   2.176  28.735  1.00 53.85           H  
ATOM   2894 HD13 LEU A 174      13.357   1.433  27.170  1.00 53.85           H  
ATOM   2895 HD21 LEU A 174      13.923   2.936  25.290  1.00 50.11           H  
ATOM   2896 HD22 LEU A 174      12.219   3.140  24.939  1.00 50.11           H  
ATOM   2897 HD23 LEU A 174      13.240   4.549  25.184  1.00 50.11           H  
ATOM   2898  N   LYS A 175       8.208   3.832  26.194  1.00 60.06           N  
ATOM   2899  CA  LYS A 175       6.811   3.446  26.346  1.00 60.62           C  
ATOM   2900  C   LYS A 175       6.750   1.921  26.247  1.00 61.21           C  
ATOM   2901  O   LYS A 175       6.947   1.376  25.161  1.00 60.21           O  
ATOM   2902  CB  LYS A 175       5.960   4.111  25.245  1.00 60.73           C  
ATOM   2903  CG  LYS A 175       5.932   5.646  25.294  1.00 59.26           C  
ATOM   2904  CD  LYS A 175       5.263   6.231  26.549  1.00 59.68           C  
ATOM   2905  CE  LYS A 175       5.212   7.760  26.461  1.00 60.95           C  
ATOM   2906  NZ  LYS A 175       4.447   8.377  27.554  1.00 61.29           N1+
ATOM   2907  H   LYS A 175       8.669   3.492  25.358  1.00 60.06           H  
ATOM   2908  HA  LYS A 175       6.428   3.748  27.319  1.00 60.62           H  
ATOM   2909  HB3 LYS A 175       4.935   3.745  25.310  1.00 60.73           H  
ATOM   2910  HB2 LYS A 175       6.330   3.809  24.264  1.00 60.73           H  
ATOM   2911  HG3 LYS A 175       5.402   6.004  24.410  1.00 59.26           H  
ATOM   2912  HG2 LYS A 175       6.946   6.039  25.202  1.00 59.26           H  
ATOM   2913  HD3 LYS A 175       5.817   5.940  27.442  1.00 59.68           H  
ATOM   2914  HD2 LYS A 175       4.259   5.818  26.654  1.00 59.68           H  
ATOM   2915  HE3 LYS A 175       4.740   8.054  25.526  1.00 60.95           H  
ATOM   2916  HE2 LYS A 175       6.224   8.166  26.462  1.00 60.95           H  
ATOM   2917  HZ1 LYS A 175       4.851   8.116  28.445  1.00 61.29           H  
ATOM   2918  HZ2 LYS A 175       4.478   9.381  27.448  1.00 61.29           H  
ATOM   2919  HZ3 LYS A 175       3.488   8.064  27.516  1.00 61.29           H  
ATOM   2920  N   VAL A 176       6.498   1.273  27.392  1.00 62.89           N  
ATOM   2921  CA  VAL A 176       6.421  -0.178  27.525  1.00 64.46           C  
ATOM   2922  C   VAL A 176       4.943  -0.572  27.626  1.00 65.95           C  
ATOM   2923  O   VAL A 176       4.233   0.006  28.447  1.00 66.98           O  
ATOM   2924  CB  VAL A 176       7.129  -0.663  28.817  1.00 63.50           C  
ATOM   2925  CG1 VAL A 176       7.100  -2.197  28.996  1.00 64.31           C  
ATOM   2926  CG2 VAL A 176       8.581  -0.167  28.863  1.00 65.84           C  
ATOM   2927  H   VAL A 176       6.320   1.803  28.236  1.00 62.89           H  
ATOM   2928  HA  VAL A 176       6.888  -0.669  26.672  1.00 64.46           H  
ATOM   2929  HB  VAL A 176       6.626  -0.228  29.683  1.00 63.50           H  
ATOM   2930 HG11 VAL A 176       7.655  -2.501  29.883  1.00 64.31           H  
ATOM   2931 HG12 VAL A 176       6.087  -2.582  29.112  1.00 64.31           H  
ATOM   2932 HG13 VAL A 176       7.546  -2.704  28.140  1.00 64.31           H  
ATOM   2933 HG21 VAL A 176       9.071  -0.563  29.745  1.00 65.84           H  
ATOM   2934 HG22 VAL A 176       9.149  -0.486  27.991  1.00 65.84           H  
ATOM   2935 HG23 VAL A 176       8.642   0.920  28.919  1.00 65.84           H  
ATOM   2936  N   LYS A 177       4.516  -1.540  26.801  1.00 66.14           N  
ATOM   2937  CA  LYS A 177       3.140  -2.029  26.762  1.00 66.84           C  
ATOM   2938  C   LYS A 177       3.114  -3.518  27.104  1.00 66.37           C  
ATOM   2939  O   LYS A 177       3.983  -4.257  26.649  1.00 67.04           O  
ATOM   2940  CB  LYS A 177       2.483  -1.810  25.383  1.00 68.62           C  
ATOM   2941  CG  LYS A 177       2.521  -0.368  24.852  1.00 73.10           C  
ATOM   2942  CD  LYS A 177       3.783  -0.047  24.046  1.00 74.39           C  
ATOM   2943  CE  LYS A 177       3.731   1.333  23.393  1.00 74.92           C  
ATOM   2944  NZ  LYS A 177       4.963   1.582  22.636  1.00 75.60           N1+
ATOM   2945  H   LYS A 177       5.159  -1.962  26.143  1.00 66.14           H  
ATOM   2946  HA  LYS A 177       2.555  -1.497  27.502  1.00 66.84           H  
ATOM   2947  HB3 LYS A 177       1.435  -2.101  25.473  1.00 68.62           H  
ATOM   2948  HB2 LYS A 177       2.902  -2.485  24.640  1.00 68.62           H  
ATOM   2949  HG3 LYS A 177       2.449   0.325  25.688  1.00 73.10           H  
ATOM   2950  HG2 LYS A 177       1.641  -0.195  24.231  1.00 73.10           H  
ATOM   2951  HD3 LYS A 177       3.939  -0.813  23.286  1.00 74.39           H  
ATOM   2952  HD2 LYS A 177       4.651  -0.075  24.700  1.00 74.39           H  
ATOM   2953  HE3 LYS A 177       3.613   2.108  24.151  1.00 74.92           H  
ATOM   2954  HE2 LYS A 177       2.878   1.406  22.717  1.00 74.92           H  
ATOM   2955  HZ1 LYS A 177       5.755   1.535  23.264  1.00 75.60           H  
ATOM   2956  HZ2 LYS A 177       5.068   0.881  21.918  1.00 75.60           H  
ATOM   2957  HZ3 LYS A 177       4.935   2.498  22.210  1.00 75.60           H  
ATOM   2958  N   PHE A 178       2.085  -3.924  27.861  1.00 65.99           N  
ATOM   2959  CA  PHE A 178       1.840  -5.294  28.299  1.00 64.06           C  
ATOM   2960  C   PHE A 178       0.376  -5.425  28.734  1.00 63.59           C  
ATOM   2961  O   PHE A 178      -0.048  -4.658  29.598  1.00 61.67           O  
ATOM   2962  CB  PHE A 178       2.852  -5.680  29.405  1.00 62.76           C  
ATOM   2963  CG  PHE A 178       2.562  -6.950  30.186  1.00 62.04           C  
ATOM   2964  CD1 PHE A 178       2.885  -8.204  29.634  1.00 63.40           C  
ATOM   2965  CD2 PHE A 178       1.836  -6.901  31.395  1.00 61.00           C  
ATOM   2966  CE1 PHE A 178       2.555  -9.368  30.317  1.00 63.33           C  
ATOM   2967  CE2 PHE A 178       1.527  -8.074  32.070  1.00 59.64           C  
ATOM   2968  CZ  PHE A 178       1.892  -9.302  31.535  1.00 62.80           C  
ATOM   2969  H   PHE A 178       1.411  -3.240  28.182  1.00 65.99           H  
ATOM   2970  HA  PHE A 178       1.994  -5.962  27.448  1.00 64.06           H  
ATOM   2971  HB3 PHE A 178       2.955  -4.862  30.117  1.00 62.76           H  
ATOM   2972  HB2 PHE A 178       3.833  -5.797  28.946  1.00 62.76           H  
ATOM   2973  HD1 PHE A 178       3.400  -8.255  28.687  1.00 63.40           H  
ATOM   2974  HD2 PHE A 178       1.518  -5.952  31.798  1.00 61.00           H  
ATOM   2975  HE1 PHE A 178       2.814 -10.331  29.902  1.00 63.33           H  
ATOM   2976  HE2 PHE A 178       0.991  -8.030  33.006  1.00 59.64           H  
ATOM   2977  HZ  PHE A 178       1.644 -10.212  32.062  1.00 62.80           H  
ATOM   2978  N   ASN A 179      -0.359  -6.383  28.136  1.00 63.06           N  
ATOM   2979  CA  ASN A 179      -1.787  -6.676  28.372  1.00 63.97           C  
ATOM   2980  C   ASN A 179      -2.682  -5.425  28.266  1.00 64.11           C  
ATOM   2981  O   ASN A 179      -3.460  -5.143  29.177  1.00 64.85           O  
ATOM   2982  CB  ASN A 179      -1.977  -7.426  29.723  1.00 62.31           C  
ATOM   2983  CG  ASN A 179      -1.640  -8.919  29.693  1.00 60.04           C  
ATOM   2984  OD1 ASN A 179      -1.542  -9.536  28.634  1.00 62.17           O  
ATOM   2985  ND2 ASN A 179      -1.516  -9.522  30.875  1.00 60.74           N  
ATOM   2986  H   ASN A 179       0.088  -6.972  27.447  1.00 63.06           H  
ATOM   2987  HA  ASN A 179      -2.050  -7.335  27.544  1.00 63.97           H  
ATOM   2988  HB3 ASN A 179      -3.028  -7.414  30.012  1.00 62.31           H  
ATOM   2989  HB2 ASN A 179      -1.437  -6.927  30.529  1.00 62.31           H  
ATOM   2990 HD22 ASN A 179      -1.316 -10.511  30.917  1.00 60.74           H  
ATOM   2991 HD21 ASN A 179      -1.614  -8.997  31.732  1.00 60.74           H  
ATOM   2992  N   SER A 180      -2.537  -4.684  27.154  1.00 66.31           N  
ATOM   2993  CA  SER A 180      -3.297  -3.472  26.807  1.00 67.52           C  
ATOM   2994  C   SER A 180      -3.054  -2.251  27.728  1.00 66.33           C  
ATOM   2995  O   SER A 180      -3.670  -1.211  27.499  1.00 67.44           O  
ATOM   2996  CB  SER A 180      -4.807  -3.793  26.675  1.00 68.76           C  
ATOM   2997  OG  SER A 180      -5.026  -4.724  25.634  1.00 69.17           O  
ATOM   2998  H   SER A 180      -1.861  -4.977  26.464  1.00 66.31           H  
ATOM   2999  HA  SER A 180      -2.934  -3.165  25.825  1.00 67.52           H  
ATOM   3000  HB3 SER A 180      -5.373  -2.894  26.429  1.00 68.76           H  
ATOM   3001  HB2 SER A 180      -5.233  -4.178  27.602  1.00 68.76           H  
ATOM   3002  HG  SER A 180      -4.700  -5.581  25.920  1.00 69.17           H  
ATOM   3003  N   GLU A 181      -2.155  -2.373  28.719  1.00 66.70           N  
ATOM   3004  CA  GLU A 181      -1.696  -1.284  29.578  1.00 66.75           C  
ATOM   3005  C   GLU A 181      -0.371  -0.747  29.027  1.00 67.36           C  
ATOM   3006  O   GLU A 181       0.453  -1.546  28.590  1.00 66.76           O  
ATOM   3007  CB  GLU A 181      -1.547  -1.808  31.024  1.00 67.59           C  
ATOM   3008  CG  GLU A 181      -0.981  -0.768  32.022  1.00 71.43           C  
ATOM   3009  CD  GLU A 181      -0.852  -1.231  33.480  1.00 73.92           C  
ATOM   3010  OE1 GLU A 181      -1.185  -2.394  33.797  1.00 76.06           O  
ATOM   3011  OE2 GLU A 181      -0.380  -0.390  34.276  1.00 75.65           O1-
ATOM   3012  H   GLU A 181      -1.692  -3.261  28.861  1.00 66.70           H  
ATOM   3013  HA  GLU A 181      -2.429  -0.475  29.584  1.00 66.75           H  
ATOM   3014  HB3 GLU A 181      -0.909  -2.692  31.027  1.00 67.59           H  
ATOM   3015  HB2 GLU A 181      -2.524  -2.147  31.371  1.00 67.59           H  
ATOM   3016  HG3 GLU A 181      -1.607   0.126  32.003  1.00 71.43           H  
ATOM   3017  HG2 GLU A 181       0.015  -0.452  31.710  1.00 71.43           H  
ATOM   3018  N   THR A 182      -0.183   0.580  29.101  1.00 67.10           N  
ATOM   3019  CA  THR A 182       1.053   1.262  28.723  1.00 67.68           C  
ATOM   3020  C   THR A 182       1.596   2.045  29.930  1.00 67.89           C  
ATOM   3021  O   THR A 182       0.836   2.761  30.582  1.00 68.26           O  
ATOM   3022  CB  THR A 182       0.820   2.269  27.565  1.00 68.37           C  
ATOM   3023  OG1 THR A 182       0.329   1.569  26.440  1.00 66.46           O  
ATOM   3024  CG2 THR A 182       2.071   3.056  27.119  1.00 68.26           C  
ATOM   3025  H   THR A 182      -0.901   1.164  29.507  1.00 67.10           H  
ATOM   3026  HA  THR A 182       1.802   0.540  28.405  1.00 67.68           H  
ATOM   3027  HB  THR A 182       0.046   2.983  27.852  1.00 68.37           H  
ATOM   3028  HG1 THR A 182      -0.499   1.147  26.683  1.00 66.46           H  
ATOM   3029 HG21 THR A 182       1.863   3.645  26.225  1.00 68.26           H  
ATOM   3030 HG22 THR A 182       2.411   3.752  27.886  1.00 68.26           H  
ATOM   3031 HG23 THR A 182       2.901   2.386  26.889  1.00 68.26           H  
ATOM   3032  N   ARG A 183       2.908   1.911  30.171  1.00 66.75           N  
ATOM   3033  CA  ARG A 183       3.657   2.646  31.188  1.00 65.26           C  
ATOM   3034  C   ARG A 183       4.813   3.409  30.541  1.00 65.03           C  
ATOM   3035  O   ARG A 183       5.310   3.003  29.490  1.00 65.40           O  
ATOM   3036  CB  ARG A 183       4.221   1.664  32.226  1.00 64.51           C  
ATOM   3037  CG  ARG A 183       3.130   0.974  33.049  1.00 61.21           C  
ATOM   3038  CD  ARG A 183       3.736   0.138  34.174  1.00 61.90           C  
ATOM   3039  NE  ARG A 183       2.714  -0.661  34.861  1.00 64.86           N  
ATOM   3040  CZ  ARG A 183       2.921  -1.507  35.880  1.00 64.52           C  
ATOM   3041  NH1 ARG A 183       4.139  -1.657  36.402  1.00 64.44           N  
ATOM   3042  NH2 ARG A 183       1.896  -2.208  36.376  1.00 65.94           N1+
ATOM   3043  H   ARG A 183       3.460   1.303  29.577  1.00 66.75           H  
ATOM   3044  HA  ARG A 183       3.017   3.373  31.693  1.00 65.26           H  
ATOM   3045  HB3 ARG A 183       4.881   2.196  32.913  1.00 64.51           H  
ATOM   3046  HB2 ARG A 183       4.840   0.912  31.733  1.00 64.51           H  
ATOM   3047  HG3 ARG A 183       2.435   0.397  32.438  1.00 61.21           H  
ATOM   3048  HG2 ARG A 183       2.538   1.771  33.502  1.00 61.21           H  
ATOM   3049  HD3 ARG A 183       4.109   0.824  34.935  1.00 61.90           H  
ATOM   3050  HD2 ARG A 183       4.587  -0.453  33.836  1.00 61.90           H  
ATOM   3051  HE  ARG A 183       1.763  -0.552  34.524  1.00 64.86           H  
ATOM   3052 HH12 ARG A 183       4.322  -2.376  37.092  1.00 64.44           H  
ATOM   3053 HH11 ARG A 183       4.911  -1.126  36.027  1.00 64.44           H  
ATOM   3054 HH22 ARG A 183       2.035  -2.859  37.135  1.00 65.94           H  
ATOM   3055 HH21 ARG A 183       0.973  -2.101  35.974  1.00 65.94           H  
ATOM   3056  N   THR A 184       5.240   4.481  31.224  1.00 64.60           N  
ATOM   3057  CA  THR A 184       6.411   5.269  30.856  1.00 64.19           C  
ATOM   3058  C   THR A 184       7.594   4.877  31.755  1.00 62.57           C  
ATOM   3059  O   THR A 184       7.432   4.813  32.974  1.00 61.67           O  
ATOM   3060  CB  THR A 184       6.160   6.786  31.033  1.00 65.79           C  
ATOM   3061  OG1 THR A 184       5.012   7.142  30.290  1.00 66.50           O  
ATOM   3062  CG2 THR A 184       7.321   7.680  30.557  1.00 67.34           C  
ATOM   3063  H   THR A 184       4.801   4.725  32.100  1.00 64.60           H  
ATOM   3064  HA  THR A 184       6.665   5.086  29.814  1.00 64.19           H  
ATOM   3065  HB  THR A 184       5.948   7.012  32.079  1.00 65.79           H  
ATOM   3066  HG1 THR A 184       4.260   6.672  30.660  1.00 66.50           H  
ATOM   3067 HG21 THR A 184       7.051   8.734  30.612  1.00 67.34           H  
ATOM   3068 HG22 THR A 184       8.216   7.547  31.166  1.00 67.34           H  
ATOM   3069 HG23 THR A 184       7.589   7.461  29.522  1.00 67.34           H  
ATOM   3070  N   ILE A 185       8.752   4.631  31.126  1.00 61.38           N  
ATOM   3071  CA  ILE A 185      10.002   4.281  31.796  1.00 58.88           C  
ATOM   3072  C   ILE A 185      11.093   5.239  31.291  1.00 58.73           C  
ATOM   3073  O   ILE A 185      11.164   5.495  30.091  1.00 60.02           O  
ATOM   3074  CB  ILE A 185      10.441   2.823  31.464  1.00 57.91           C  
ATOM   3075  CG1 ILE A 185       9.350   1.773  31.769  1.00 56.99           C  
ATOM   3076  CG2 ILE A 185      11.785   2.411  32.105  1.00 59.14           C  
ATOM   3077  CD1 ILE A 185       9.062   1.548  33.252  1.00 55.50           C  
ATOM   3078  H   ILE A 185       8.804   4.725  30.120  1.00 61.38           H  
ATOM   3079  HA  ILE A 185       9.908   4.398  32.875  1.00 58.88           H  
ATOM   3080  HB  ILE A 185      10.590   2.759  30.388  1.00 57.91           H  
ATOM   3081 HG13 ILE A 185       9.668   0.823  31.352  1.00 56.99           H  
ATOM   3082 HG12 ILE A 185       8.421   2.014  31.252  1.00 56.99           H  
ATOM   3083 HG21 ILE A 185      11.995   1.362  31.903  1.00 59.14           H  
ATOM   3084 HG22 ILE A 185      12.626   2.981  31.710  1.00 59.14           H  
ATOM   3085 HG23 ILE A 185      11.772   2.544  33.187  1.00 59.14           H  
ATOM   3086 HD11 ILE A 185       8.153   0.963  33.389  1.00 55.50           H  
ATOM   3087 HD12 ILE A 185       9.881   0.998  33.712  1.00 55.50           H  
ATOM   3088 HD13 ILE A 185       8.934   2.487  33.789  1.00 55.50           H  
ATOM   3089  N   TYR A 186      11.928   5.740  32.211  1.00 58.98           N  
ATOM   3090  CA  TYR A 186      13.007   6.678  31.908  1.00 59.76           C  
ATOM   3091  C   TYR A 186      14.358   5.981  32.074  1.00 58.71           C  
ATOM   3092  O   TYR A 186      14.786   5.739  33.201  1.00 59.32           O  
ATOM   3093  CB  TYR A 186      12.880   7.907  32.821  1.00 60.95           C  
ATOM   3094  CG  TYR A 186      11.626   8.718  32.557  1.00 61.89           C  
ATOM   3095  CD1 TYR A 186      11.504   9.453  31.359  1.00 62.71           C  
ATOM   3096  CD2 TYR A 186      10.581   8.741  33.503  1.00 62.97           C  
ATOM   3097  CE1 TYR A 186      10.359  10.239  31.128  1.00 64.74           C  
ATOM   3098  CE2 TYR A 186       9.440   9.535  33.276  1.00 64.83           C  
ATOM   3099  CZ  TYR A 186       9.336  10.295  32.094  1.00 64.47           C  
ATOM   3100  OH  TYR A 186       8.244  11.084  31.884  1.00 66.04           O  
ATOM   3101  H   TYR A 186      11.816   5.483  33.184  1.00 58.98           H  
ATOM   3102  HA  TYR A 186      12.933   7.031  30.880  1.00 59.76           H  
ATOM   3103  HB3 TYR A 186      13.735   8.569  32.670  1.00 60.95           H  
ATOM   3104  HB2 TYR A 186      12.910   7.610  33.870  1.00 60.95           H  
ATOM   3105  HD1 TYR A 186      12.293   9.430  30.622  1.00 62.71           H  
ATOM   3106  HD2 TYR A 186      10.664   8.171  34.416  1.00 62.97           H  
ATOM   3107  HE1 TYR A 186      10.277  10.812  30.217  1.00 64.74           H  
ATOM   3108  HE2 TYR A 186       8.652   9.566  34.013  1.00 64.83           H  
ATOM   3109  HH  TYR A 186       8.283  11.571  31.058  1.00 66.04           H  
ATOM   3110  N   GLN A 187      15.004   5.678  30.939  1.00 57.87           N  
ATOM   3111  CA  GLN A 187      16.327   5.068  30.900  1.00 57.56           C  
ATOM   3112  C   GLN A 187      17.406   6.159  30.828  1.00 56.27           C  
ATOM   3113  O   GLN A 187      17.467   6.884  29.838  1.00 58.22           O  
ATOM   3114  CB  GLN A 187      16.410   4.111  29.702  1.00 57.39           C  
ATOM   3115  CG  GLN A 187      17.761   3.363  29.583  1.00 58.76           C  
ATOM   3116  CD  GLN A 187      18.051   2.853  28.173  1.00 57.00           C  
ATOM   3117  OE1 GLN A 187      17.432   3.277  27.201  1.00 56.64           O  
ATOM   3118  NE2 GLN A 187      19.040   1.970  28.043  1.00 58.96           N  
ATOM   3119  H   GLN A 187      14.597   5.930  30.047  1.00 57.87           H  
ATOM   3120  HA  GLN A 187      16.474   4.464  31.793  1.00 57.56           H  
ATOM   3121  HB3 GLN A 187      16.204   4.691  28.806  1.00 57.39           H  
ATOM   3122  HB2 GLN A 187      15.608   3.375  29.770  1.00 57.39           H  
ATOM   3123  HG3 GLN A 187      17.784   2.535  30.293  1.00 58.76           H  
ATOM   3124  HG2 GLN A 187      18.602   4.005  29.841  1.00 58.76           H  
ATOM   3125 HE22 GLN A 187      19.284   1.608  27.133  1.00 58.96           H  
ATOM   3126 HE21 GLN A 187      19.512   1.607  28.861  1.00 58.96           H  
ATOM   3127  N   PHE A 188      18.262   6.199  31.855  1.00 55.49           N  
ATOM   3128  CA  PHE A 188      19.443   7.049  31.957  1.00 54.37           C  
ATOM   3129  C   PHE A 188      20.682   6.256  31.525  1.00 54.01           C  
ATOM   3130  O   PHE A 188      21.276   5.564  32.351  1.00 57.42           O  
ATOM   3131  CB  PHE A 188      19.583   7.536  33.413  1.00 54.11           C  
ATOM   3132  CG  PHE A 188      18.618   8.632  33.813  1.00 54.34           C  
ATOM   3133  CD1 PHE A 188      19.023   9.980  33.756  1.00 54.75           C  
ATOM   3134  CD2 PHE A 188      17.272   8.330  34.109  1.00 54.03           C  
ATOM   3135  CE1 PHE A 188      18.117  10.984  34.062  1.00 55.51           C  
ATOM   3136  CE2 PHE A 188      16.382   9.351  34.417  1.00 56.65           C  
ATOM   3137  CZ  PHE A 188      16.806  10.673  34.400  1.00 54.25           C  
ATOM   3138  H   PHE A 188      18.123   5.558  32.627  1.00 55.49           H  
ATOM   3139  HA  PHE A 188      19.349   7.923  31.310  1.00 54.37           H  
ATOM   3140  HB3 PHE A 188      20.595   7.900  33.591  1.00 54.11           H  
ATOM   3141  HB2 PHE A 188      19.444   6.702  34.100  1.00 54.11           H  
ATOM   3142  HD1 PHE A 188      20.035  10.239  33.480  1.00 54.75           H  
ATOM   3143  HD2 PHE A 188      16.936   7.305  34.096  1.00 54.03           H  
ATOM   3144  HE1 PHE A 188      18.436  12.012  34.014  1.00 55.51           H  
ATOM   3145  HE2 PHE A 188      15.356   9.116  34.661  1.00 56.65           H  
ATOM   3146  HZ  PHE A 188      16.109  11.465  34.633  1.00 54.25           H  
ATOM   3147  N   HIS A 189      21.045   6.356  30.238  1.00 55.27           N  
ATOM   3148  CA  HIS A 189      22.217   5.696  29.672  1.00 55.15           C  
ATOM   3149  C   HIS A 189      23.454   6.588  29.832  1.00 57.86           C  
ATOM   3150  O   HIS A 189      23.680   7.465  29.001  1.00 59.08           O  
ATOM   3151  CB  HIS A 189      21.930   5.319  28.205  1.00 54.74           C  
ATOM   3152  CG  HIS A 189      22.898   4.335  27.588  1.00 57.42           C  
ATOM   3153  ND1 HIS A 189      22.693   3.791  26.315  1.00 57.73           N  
ATOM   3154  CD2 HIS A 189      24.061   3.802  28.106  1.00 57.24           C  
ATOM   3155  CE1 HIS A 189      23.705   2.957  26.123  1.00 54.76           C  
ATOM   3156  NE2 HIS A 189      24.553   2.935  27.149  1.00 57.64           N  
ATOM   3157  H   HIS A 189      20.524   6.962  29.616  1.00 55.27           H  
ATOM   3158  HA  HIS A 189      22.389   4.768  30.215  1.00 55.15           H  
ATOM   3159  HB3 HIS A 189      21.878   6.207  27.573  1.00 54.74           H  
ATOM   3160  HB2 HIS A 189      20.943   4.858  28.155  1.00 54.74           H  
ATOM   3161  HD2 HIS A 189      24.565   3.952  29.050  1.00 57.24           H  
ATOM   3162  HE1 HIS A 189      23.830   2.361  25.231  1.00 54.76           H  
ATOM   3163  HE2 HIS A 189      25.383   2.364  27.241  1.00 57.64           H  
ATOM   3164  N   TYR A 190      24.232   6.325  30.894  1.00 59.15           N  
ATOM   3165  CA  TYR A 190      25.512   6.963  31.180  1.00 60.52           C  
ATOM   3166  C   TYR A 190      26.619   6.305  30.352  1.00 61.68           C  
ATOM   3167  O   TYR A 190      26.994   5.162  30.617  1.00 62.49           O  
ATOM   3168  CB  TYR A 190      25.775   6.956  32.703  1.00 60.40           C  
ATOM   3169  CG  TYR A 190      26.951   7.774  33.233  1.00 62.31           C  
ATOM   3170  CD1 TYR A 190      27.362   8.967  32.598  1.00 61.41           C  
ATOM   3171  CD2 TYR A 190      27.595   7.383  34.428  1.00 62.95           C  
ATOM   3172  CE1 TYR A 190      28.386   9.759  33.145  1.00 60.21           C  
ATOM   3173  CE2 TYR A 190      28.616   8.182  34.983  1.00 62.50           C  
ATOM   3174  CZ  TYR A 190      29.011   9.371  34.340  1.00 61.63           C  
ATOM   3175  OH  TYR A 190      29.990  10.157  34.871  1.00 61.68           O  
ATOM   3176  H   TYR A 190      23.979   5.562  31.512  1.00 59.15           H  
ATOM   3177  HA  TYR A 190      25.428   7.989  30.847  1.00 60.52           H  
ATOM   3178  HB3 TYR A 190      25.869   5.931  33.057  1.00 60.40           H  
ATOM   3179  HB2 TYR A 190      24.888   7.354  33.195  1.00 60.40           H  
ATOM   3180  HD1 TYR A 190      26.892   9.306  31.695  1.00 61.41           H  
ATOM   3181  HD2 TYR A 190      27.285   6.484  34.939  1.00 62.95           H  
ATOM   3182  HE1 TYR A 190      28.678  10.675  32.653  1.00 60.21           H  
ATOM   3183  HE2 TYR A 190      29.088   7.890  35.909  1.00 62.50           H  
ATOM   3184  HH  TYR A 190      30.187  10.928  34.334  1.00 61.68           H  
ATOM   3185  N   LYS A 191      27.071   7.055  29.336  1.00 62.84           N  
ATOM   3186  CA  LYS A 191      27.993   6.605  28.295  1.00 63.81           C  
ATOM   3187  C   LYS A 191      29.426   7.118  28.541  1.00 64.17           C  
ATOM   3188  O   LYS A 191      30.221   7.193  27.604  1.00 62.13           O  
ATOM   3189  CB  LYS A 191      27.447   7.042  26.916  1.00 65.23           C  
ATOM   3190  CG  LYS A 191      25.990   6.601  26.652  1.00 66.39           C  
ATOM   3191  CD  LYS A 191      25.761   5.830  25.345  1.00 64.23           C  
ATOM   3192  CE  LYS A 191      26.116   6.613  24.073  1.00 61.39           C  
ATOM   3193  NZ  LYS A 191      25.699   5.881  22.864  1.00 61.45           N1+
ATOM   3194  H   LYS A 191      26.721   7.997  29.223  1.00 62.84           H  
ATOM   3195  HA  LYS A 191      28.041   5.516  28.308  1.00 63.81           H  
ATOM   3196  HB3 LYS A 191      28.101   6.648  26.139  1.00 65.23           H  
ATOM   3197  HB2 LYS A 191      27.503   8.129  26.825  1.00 65.23           H  
ATOM   3198  HG3 LYS A 191      25.340   7.478  26.672  1.00 66.39           H  
ATOM   3199  HG2 LYS A 191      25.638   5.965  27.462  1.00 66.39           H  
ATOM   3200  HD3 LYS A 191      24.709   5.544  25.309  1.00 64.23           H  
ATOM   3201  HD2 LYS A 191      26.327   4.897  25.380  1.00 64.23           H  
ATOM   3202  HE3 LYS A 191      27.189   6.795  24.018  1.00 61.39           H  
ATOM   3203  HE2 LYS A 191      25.627   7.586  24.080  1.00 61.39           H  
ATOM   3204  HZ1 LYS A 191      24.700   5.736  22.880  1.00 61.45           H  
ATOM   3205  HZ2 LYS A 191      25.951   6.411  22.042  1.00 61.45           H  
ATOM   3206  HZ3 LYS A 191      26.166   4.986  22.836  1.00 61.45           H  
ATOM   3207  N   ASN A 192      29.727   7.453  29.802  1.00 65.87           N  
ATOM   3208  CA  ASN A 192      31.025   7.914  30.277  1.00 67.92           C  
ATOM   3209  C   ASN A 192      31.189   7.467  31.738  1.00 67.43           C  
ATOM   3210  O   ASN A 192      30.272   6.875  32.315  1.00 67.91           O  
ATOM   3211  CB  ASN A 192      31.126   9.457  30.132  1.00 70.06           C  
ATOM   3212  CG  ASN A 192      32.511   9.949  29.696  1.00 71.21           C  
ATOM   3213  OD1 ASN A 192      33.531   9.485  30.200  1.00 70.25           O  
ATOM   3214  ND2 ASN A 192      32.560  10.914  28.775  1.00 71.26           N  
ATOM   3215  H   ASN A 192      29.025   7.342  30.519  1.00 65.87           H  
ATOM   3216  HA  ASN A 192      31.836   7.414  29.742  1.00 67.92           H  
ATOM   3217  HB3 ASN A 192      30.818   9.969  31.045  1.00 70.06           H  
ATOM   3218  HB2 ASN A 192      30.431   9.788  29.359  1.00 70.06           H  
ATOM   3219 HD22 ASN A 192      33.450  11.279  28.469  1.00 71.26           H  
ATOM   3220 HD21 ASN A 192      31.711  11.334  28.421  1.00 71.26           H  
ATOM   3221  N   TRP A 193      32.361   7.763  32.315  1.00 66.13           N  
ATOM   3222  CA  TRP A 193      32.663   7.499  33.715  1.00 65.92           C  
ATOM   3223  C   TRP A 193      33.716   8.516  34.202  1.00 66.82           C  
ATOM   3224  O   TRP A 193      34.602   8.850  33.412  1.00 67.44           O  
ATOM   3225  CB  TRP A 193      33.144   6.038  33.860  1.00 63.94           C  
ATOM   3226  CG  TRP A 193      33.071   5.549  35.269  1.00 60.98           C  
ATOM   3227  CD1 TRP A 193      34.108   5.360  36.115  1.00 60.69           C  
ATOM   3228  CD2 TRP A 193      31.863   5.316  36.048  1.00 61.36           C  
ATOM   3229  NE1 TRP A 193      33.622   5.055  37.370  1.00 59.54           N  
ATOM   3230  CE2 TRP A 193      32.242   5.048  37.397  1.00 60.01           C  
ATOM   3231  CE3 TRP A 193      30.479   5.350  35.759  1.00 58.94           C  
ATOM   3232  CZ2 TRP A 193      31.293   4.845  38.413  1.00 58.86           C  
ATOM   3233  CZ3 TRP A 193      29.520   5.137  36.768  1.00 59.61           C  
ATOM   3234  CH2 TRP A 193      29.924   4.890  38.093  1.00 59.12           C  
ATOM   3235  H   TRP A 193      33.075   8.256  31.792  1.00 66.13           H  
ATOM   3236  HA  TRP A 193      31.726   7.623  34.253  1.00 65.92           H  
ATOM   3237  HB3 TRP A 193      34.154   5.911  33.466  1.00 63.94           H  
ATOM   3238  HB2 TRP A 193      32.505   5.374  33.278  1.00 63.94           H  
ATOM   3239  HD1 TRP A 193      35.149   5.477  35.847  1.00 60.69           H  
ATOM   3240  HE1 TRP A 193      34.234   4.891  38.158  1.00 59.54           H  
ATOM   3241  HE3 TRP A 193      30.152   5.556  34.751  1.00 58.94           H  
ATOM   3242  HZ2 TRP A 193      31.614   4.640  39.422  1.00 58.86           H  
ATOM   3243  HZ3 TRP A 193      28.470   5.173  36.523  1.00 59.61           H  
ATOM   3244  HH2 TRP A 193      29.187   4.729  38.864  1.00 59.12           H  
ATOM   3245  N   PRO A 194      33.628   8.992  35.472  1.00 67.81           N  
ATOM   3246  CA  PRO A 194      34.653   9.878  36.063  1.00 67.44           C  
ATOM   3247  C   PRO A 194      36.069   9.275  36.059  1.00 67.43           C  
ATOM   3248  O   PRO A 194      36.247   8.130  36.479  1.00 68.81           O  
ATOM   3249  CB  PRO A 194      34.160  10.114  37.501  1.00 66.51           C  
ATOM   3250  CG  PRO A 194      32.665   9.862  37.444  1.00 69.07           C  
ATOM   3251  CD  PRO A 194      32.584   8.709  36.462  1.00 68.14           C  
ATOM   3252  HA  PRO A 194      34.633  10.819  35.510  1.00 67.44           H  
ATOM   3253  HB3 PRO A 194      34.409  11.101  37.884  1.00 66.51           H  
ATOM   3254  HB2 PRO A 194      34.621   9.398  38.179  1.00 66.51           H  
ATOM   3255  HG3 PRO A 194      32.149  10.732  37.036  1.00 69.07           H  
ATOM   3256  HG2 PRO A 194      32.220   9.628  38.410  1.00 69.07           H  
ATOM   3257  HD2 PRO A 194      32.834   7.786  36.980  1.00 68.14           H  
ATOM   3258  HD3 PRO A 194      31.573   8.615  36.076  1.00 68.14           H  
ATOM   3259  N   ASP A 195      37.034  10.069  35.576  1.00 67.79           N  
ATOM   3260  CA  ASP A 195      38.459   9.754  35.568  1.00 67.73           C  
ATOM   3261  C   ASP A 195      39.066  10.023  36.959  1.00 68.70           C  
ATOM   3262  O   ASP A 195      38.820  11.073  37.553  1.00 68.17           O  
ATOM   3263  CB  ASP A 195      39.193  10.564  34.468  1.00 68.51           C  
ATOM   3264  CG  ASP A 195      40.686  10.249  34.245  1.00 67.06           C  
ATOM   3265  OD1 ASP A 195      41.121   9.113  34.543  1.00 67.84           O  
ATOM   3266  OD2 ASP A 195      41.358  11.121  33.656  1.00 63.07           O1-
ATOM   3267  H   ASP A 195      36.797  11.011  35.297  1.00 67.79           H  
ATOM   3268  HA  ASP A 195      38.559   8.691  35.337  1.00 67.73           H  
ATOM   3269  HB3 ASP A 195      39.073  11.630  34.667  1.00 68.51           H  
ATOM   3270  HB2 ASP A 195      38.682  10.400  33.518  1.00 68.51           H  
ATOM   3271  N   HIS A 196      39.894   9.075  37.419  1.00 70.38           N  
ATOM   3272  CA  HIS A 196      40.653   9.125  38.666  1.00 71.81           C  
ATOM   3273  C   HIS A 196      41.645  10.303  38.762  1.00 72.26           C  
ATOM   3274  O   HIS A 196      41.868  10.799  39.866  1.00 69.95           O  
ATOM   3275  CB  HIS A 196      41.385   7.779  38.798  1.00 72.67           C  
ATOM   3276  CG  HIS A 196      41.833   7.410  40.184  1.00 75.02           C  
ATOM   3277  ND1 HIS A 196      43.127   6.949  40.446  1.00 76.34           N  
ATOM   3278  CD2 HIS A 196      41.106   7.402  41.356  1.00 75.05           C  
ATOM   3279  CE1 HIS A 196      43.117   6.641  41.733  1.00 75.98           C  
ATOM   3280  NE2 HIS A 196      41.952   6.900  42.325  1.00 76.35           N  
ATOM   3281  H   HIS A 196      40.052   8.257  36.847  1.00 70.38           H  
ATOM   3282  HA  HIS A 196      39.922   9.220  39.471  1.00 71.81           H  
ATOM   3283  HB3 HIS A 196      42.249   7.754  38.136  1.00 72.67           H  
ATOM   3284  HB2 HIS A 196      40.735   6.973  38.465  1.00 72.67           H  
ATOM   3285  HD2 HIS A 196      40.083   7.679  41.568  1.00 75.05           H  
ATOM   3286  HE1 HIS A 196      43.967   6.214  42.243  1.00 75.98           H  
ATOM   3287  HE2 HIS A 196      41.741   6.769  43.307  1.00 76.35           H  
ATOM   3288  N   ASP A 197      42.205  10.727  37.615  1.00 74.21           N  
ATOM   3289  CA  ASP A 197      43.194  11.805  37.506  1.00 75.10           C  
ATOM   3290  C   ASP A 197      42.557  13.209  37.401  1.00 75.79           C  
ATOM   3291  O   ASP A 197      43.302  14.188  37.410  1.00 77.73           O  
ATOM   3292  CB  ASP A 197      44.149  11.553  36.308  1.00 76.35           C  
ATOM   3293  CG  ASP A 197      45.625  11.837  36.630  1.00 77.00           C  
ATOM   3294  OD1 ASP A 197      46.012  13.025  36.586  1.00 76.48           O  
ATOM   3295  OD2 ASP A 197      46.313  10.884  37.059  1.00 76.56           O1-
ATOM   3296  H   ASP A 197      41.961  10.267  36.749  1.00 74.21           H  
ATOM   3297  HA  ASP A 197      43.782  11.807  38.427  1.00 75.10           H  
ATOM   3298  HB3 ASP A 197      43.854  12.149  35.441  1.00 76.35           H  
ATOM   3299  HB2 ASP A 197      44.057  10.521  35.964  1.00 76.35           H  
ATOM   3300  N   VAL A 198      41.221  13.314  37.297  1.00 75.32           N  
ATOM   3301  CA  VAL A 198      40.530  14.593  37.118  1.00 73.64           C  
ATOM   3302  C   VAL A 198      39.483  14.750  38.246  1.00 72.79           C  
ATOM   3303  O   VAL A 198      38.412  14.152  38.153  1.00 73.27           O  
ATOM   3304  CB  VAL A 198      39.843  14.666  35.722  1.00 73.92           C  
ATOM   3305  CG1 VAL A 198      39.071  15.980  35.494  1.00 74.05           C  
ATOM   3306  CG2 VAL A 198      40.866  14.513  34.582  1.00 71.38           C  
ATOM   3307  H   VAL A 198      40.645  12.483  37.308  1.00 75.32           H  
ATOM   3308  HA  VAL A 198      41.225  15.432  37.142  1.00 73.64           H  
ATOM   3309  HB  VAL A 198      39.144  13.835  35.634  1.00 73.92           H  
ATOM   3310 HG11 VAL A 198      38.623  16.007  34.500  1.00 74.05           H  
ATOM   3311 HG12 VAL A 198      38.265  16.116  36.208  1.00 74.05           H  
ATOM   3312 HG13 VAL A 198      39.730  16.845  35.580  1.00 74.05           H  
ATOM   3313 HG21 VAL A 198      40.375  14.518  33.608  1.00 71.38           H  
ATOM   3314 HG22 VAL A 198      41.596  15.322  34.593  1.00 71.38           H  
ATOM   3315 HG23 VAL A 198      41.419  13.579  34.654  1.00 71.38           H  
ATOM   3316  N   PRO A 199      39.797  15.543  39.301  1.00 72.21           N  
ATOM   3317  CA  PRO A 199      38.856  15.835  40.405  1.00 71.06           C  
ATOM   3318  C   PRO A 199      37.495  16.441  40.008  1.00 70.07           C  
ATOM   3319  O   PRO A 199      36.518  16.195  40.710  1.00 70.09           O  
ATOM   3320  CB  PRO A 199      39.640  16.792  41.320  1.00 70.12           C  
ATOM   3321  CG  PRO A 199      41.098  16.472  41.048  1.00 71.59           C  
ATOM   3322  CD  PRO A 199      41.104  16.149  39.561  1.00 72.17           C  
ATOM   3323  HA  PRO A 199      38.683  14.895  40.933  1.00 71.06           H  
ATOM   3324  HB3 PRO A 199      39.380  16.672  42.372  1.00 70.12           H  
ATOM   3325  HB2 PRO A 199      39.446  17.832  41.050  1.00 70.12           H  
ATOM   3326  HG3 PRO A 199      41.383  15.584  41.613  1.00 71.59           H  
ATOM   3327  HG2 PRO A 199      41.779  17.279  41.320  1.00 71.59           H  
ATOM   3328  HD2 PRO A 199      41.195  17.061  38.968  1.00 72.17           H  
ATOM   3329  HD3 PRO A 199      41.942  15.495  39.323  1.00 72.17           H  
ATOM   3330  N   SER A 200      37.455  17.200  38.899  1.00 68.93           N  
ATOM   3331  CA  SER A 200      36.251  17.831  38.352  1.00 67.18           C  
ATOM   3332  C   SER A 200      35.352  16.882  37.533  1.00 66.39           C  
ATOM   3333  O   SER A 200      34.199  17.235  37.285  1.00 64.88           O  
ATOM   3334  CB  SER A 200      36.680  19.071  37.539  1.00 67.42           C  
ATOM   3335  OG  SER A 200      37.359  18.726  36.346  1.00 70.02           O  
ATOM   3336  H   SER A 200      38.304  17.362  38.377  1.00 68.93           H  
ATOM   3337  HA  SER A 200      35.651  18.188  39.191  1.00 67.18           H  
ATOM   3338  HB3 SER A 200      37.320  19.721  38.138  1.00 67.42           H  
ATOM   3339  HB2 SER A 200      35.803  19.662  37.273  1.00 67.42           H  
ATOM   3340  HG  SER A 200      36.713  18.414  35.707  1.00 70.02           H  
ATOM   3341  N   SER A 201      35.863  15.701  37.138  1.00 64.55           N  
ATOM   3342  CA  SER A 201      35.120  14.692  36.373  1.00 64.61           C  
ATOM   3343  C   SER A 201      34.085  13.912  37.203  1.00 65.00           C  
ATOM   3344  O   SER A 201      33.372  13.091  36.626  1.00 65.63           O  
ATOM   3345  CB  SER A 201      36.095  13.760  35.631  1.00 62.73           C  
ATOM   3346  OG  SER A 201      36.663  12.802  36.494  1.00 62.08           O  
ATOM   3347  H   SER A 201      36.808  15.456  37.399  1.00 64.55           H  
ATOM   3348  HA  SER A 201      34.556  15.226  35.606  1.00 64.61           H  
ATOM   3349  HB3 SER A 201      36.877  14.324  35.128  1.00 62.73           H  
ATOM   3350  HB2 SER A 201      35.562  13.218  34.849  1.00 62.73           H  
ATOM   3351  HG  SER A 201      37.292  13.234  37.083  1.00 62.08           H  
ATOM   3352  N   ILE A 202      33.986  14.200  38.513  1.00 64.82           N  
ATOM   3353  CA  ILE A 202      32.912  13.722  39.380  1.00 64.44           C  
ATOM   3354  C   ILE A 202      31.607  14.527  39.187  1.00 63.91           C  
ATOM   3355  O   ILE A 202      30.558  14.049  39.611  1.00 65.10           O  
ATOM   3356  CB  ILE A 202      33.317  13.760  40.886  1.00 64.53           C  
ATOM   3357  CG1 ILE A 202      33.320  15.169  41.544  1.00 64.56           C  
ATOM   3358  CG2 ILE A 202      34.657  13.019  41.090  1.00 65.02           C  
ATOM   3359  CD1 ILE A 202      33.521  15.176  43.067  1.00 63.75           C  
ATOM   3360  H   ILE A 202      34.619  14.873  38.921  1.00 64.82           H  
ATOM   3361  HA  ILE A 202      32.700  12.684  39.119  1.00 64.44           H  
ATOM   3362  HB  ILE A 202      32.564  13.173  41.415  1.00 64.53           H  
ATOM   3363 HG13 ILE A 202      32.376  15.684  41.374  1.00 64.56           H  
ATOM   3364 HG12 ILE A 202      34.070  15.797  41.068  1.00 64.56           H  
ATOM   3365 HG21 ILE A 202      34.830  12.751  42.131  1.00 65.02           H  
ATOM   3366 HG22 ILE A 202      34.681  12.095  40.515  1.00 65.02           H  
ATOM   3367 HG23 ILE A 202      35.501  13.624  40.759  1.00 65.02           H  
ATOM   3368 HD11 ILE A 202      34.223  15.957  43.361  1.00 63.75           H  
ATOM   3369 HD12 ILE A 202      32.578  15.378  43.572  1.00 63.75           H  
ATOM   3370 HD13 ILE A 202      33.898  14.233  43.455  1.00 63.75           H  
ATOM   3371  N   ASP A 203      31.668  15.726  38.574  1.00 62.78           N  
ATOM   3372  CA  ASP A 203      30.489  16.570  38.340  1.00 61.56           C  
ATOM   3373  C   ASP A 203      29.430  15.943  37.403  1.00 61.04           C  
ATOM   3374  O   ASP A 203      28.265  15.969  37.792  1.00 58.75           O  
ATOM   3375  CB  ASP A 203      30.790  18.048  37.966  1.00 59.69           C  
ATOM   3376  CG  ASP A 203      31.677  18.851  38.936  1.00 60.97           C  
ATOM   3377  OD1 ASP A 203      31.898  18.401  40.083  1.00 59.00           O  
ATOM   3378  OD2 ASP A 203      32.049  19.978  38.540  1.00 62.20           O1-
ATOM   3379  H   ASP A 203      32.556  16.098  38.267  1.00 62.78           H  
ATOM   3380  HA  ASP A 203      29.991  16.624  39.311  1.00 61.56           H  
ATOM   3381  HB3 ASP A 203      29.846  18.590  37.878  1.00 59.69           H  
ATOM   3382  HB2 ASP A 203      31.268  18.099  36.989  1.00 59.69           H  
ATOM   3383  N   PRO A 204      29.817  15.299  36.274  1.00 60.87           N  
ATOM   3384  CA  PRO A 204      28.908  14.474  35.452  1.00 59.00           C  
ATOM   3385  C   PRO A 204      28.093  13.377  36.160  1.00 58.52           C  
ATOM   3386  O   PRO A 204      26.920  13.225  35.821  1.00 56.09           O  
ATOM   3387  CB  PRO A 204      29.827  13.868  34.388  1.00 60.35           C  
ATOM   3388  CG  PRO A 204      30.890  14.928  34.181  1.00 60.68           C  
ATOM   3389  CD  PRO A 204      31.095  15.482  35.582  1.00 60.63           C  
ATOM   3390  HA  PRO A 204      28.215  15.164  34.966  1.00 59.00           H  
ATOM   3391  HB3 PRO A 204      29.287  13.622  33.474  1.00 60.35           H  
ATOM   3392  HB2 PRO A 204      30.301  12.955  34.753  1.00 60.35           H  
ATOM   3393  HG3 PRO A 204      30.495  15.710  33.531  1.00 60.68           H  
ATOM   3394  HG2 PRO A 204      31.806  14.546  33.731  1.00 60.68           H  
ATOM   3395  HD2 PRO A 204      31.850  14.908  36.094  1.00 60.63           H  
ATOM   3396  HD3 PRO A 204      31.427  16.517  35.536  1.00 60.63           H  
ATOM   3397  N   ILE A 205      28.694  12.644  37.119  1.00 59.70           N  
ATOM   3398  CA  ILE A 205      27.979  11.606  37.873  1.00 59.08           C  
ATOM   3399  C   ILE A 205      27.042  12.191  38.957  1.00 57.96           C  
ATOM   3400  O   ILE A 205      26.013  11.579  39.238  1.00 59.36           O  
ATOM   3401  CB  ILE A 205      28.918  10.518  38.476  1.00 58.46           C  
ATOM   3402  CG1 ILE A 205      28.144   9.280  38.984  1.00 57.97           C  
ATOM   3403  CG2 ILE A 205      29.890  11.020  39.558  1.00 59.58           C  
ATOM   3404  CD1 ILE A 205      29.030   8.037  39.144  1.00 60.38           C  
ATOM   3405  H   ILE A 205      29.659  12.810  37.366  1.00 59.70           H  
ATOM   3406  HA  ILE A 205      27.340  11.085  37.158  1.00 59.08           H  
ATOM   3407  HB  ILE A 205      29.533  10.167  37.646  1.00 58.46           H  
ATOM   3408 HG13 ILE A 205      27.335   9.036  38.294  1.00 57.97           H  
ATOM   3409 HG12 ILE A 205      27.669   9.502  39.940  1.00 57.97           H  
ATOM   3410 HG21 ILE A 205      30.462  10.207  40.004  1.00 59.58           H  
ATOM   3411 HG22 ILE A 205      30.622  11.680  39.106  1.00 59.58           H  
ATOM   3412 HG23 ILE A 205      29.390  11.544  40.372  1.00 59.58           H  
ATOM   3413 HD11 ILE A 205      28.426   7.131  39.135  1.00 60.38           H  
ATOM   3414 HD12 ILE A 205      29.764   7.953  38.341  1.00 60.38           H  
ATOM   3415 HD13 ILE A 205      29.571   8.059  40.089  1.00 60.38           H  
ATOM   3416  N   LEU A 206      27.361  13.385  39.492  1.00 56.54           N  
ATOM   3417  CA  LEU A 206      26.465  14.132  40.381  1.00 54.30           C  
ATOM   3418  C   LEU A 206      25.285  14.768  39.618  1.00 54.28           C  
ATOM   3419  O   LEU A 206      24.189  14.804  40.172  1.00 54.42           O  
ATOM   3420  CB  LEU A 206      27.248  15.188  41.200  1.00 53.05           C  
ATOM   3421  CG  LEU A 206      28.311  14.610  42.166  1.00 54.95           C  
ATOM   3422  CD1 LEU A 206      29.099  15.735  42.865  1.00 51.48           C  
ATOM   3423  CD2 LEU A 206      27.721  13.620  43.189  1.00 51.57           C  
ATOM   3424  H   LEU A 206      28.223  13.843  39.228  1.00 56.54           H  
ATOM   3425  HA  LEU A 206      26.023  13.421  41.080  1.00 54.30           H  
ATOM   3426  HB3 LEU A 206      26.541  15.783  41.781  1.00 53.05           H  
ATOM   3427  HB2 LEU A 206      27.732  15.886  40.515  1.00 53.05           H  
ATOM   3428  HG  LEU A 206      29.035  14.046  41.584  1.00 54.95           H  
ATOM   3429 HD11 LEU A 206      29.625  15.381  43.752  1.00 51.48           H  
ATOM   3430 HD12 LEU A 206      29.853  16.150  42.195  1.00 51.48           H  
ATOM   3431 HD13 LEU A 206      28.447  16.550  43.177  1.00 51.48           H  
ATOM   3432 HD21 LEU A 206      28.136  13.753  44.187  1.00 51.57           H  
ATOM   3433 HD22 LEU A 206      26.639  13.713  43.281  1.00 51.57           H  
ATOM   3434 HD23 LEU A 206      27.943  12.597  42.888  1.00 51.57           H  
ATOM   3435  N   GLU A 207      25.505  15.205  38.363  1.00 54.50           N  
ATOM   3436  CA  GLU A 207      24.467  15.689  37.443  1.00 55.55           C  
ATOM   3437  C   GLU A 207      23.502  14.586  36.981  1.00 56.41           C  
ATOM   3438  O   GLU A 207      22.303  14.848  36.881  1.00 57.97           O  
ATOM   3439  CB  GLU A 207      25.103  16.380  36.222  1.00 57.23           C  
ATOM   3440  CG  GLU A 207      25.717  17.758  36.549  1.00 59.16           C  
ATOM   3441  CD  GLU A 207      26.342  18.501  35.357  1.00 58.38           C  
ATOM   3442  OE1 GLU A 207      26.327  17.970  34.223  1.00 60.66           O  
ATOM   3443  OE2 GLU A 207      26.829  19.625  35.608  1.00 59.94           O1-
ATOM   3444  H   GLU A 207      26.444  15.175  37.987  1.00 54.50           H  
ATOM   3445  HA  GLU A 207      23.872  16.433  37.975  1.00 55.55           H  
ATOM   3446  HB3 GLU A 207      24.358  16.498  35.433  1.00 57.23           H  
ATOM   3447  HB2 GLU A 207      25.877  15.734  35.807  1.00 57.23           H  
ATOM   3448  HG3 GLU A 207      26.465  17.665  37.335  1.00 59.16           H  
ATOM   3449  HG2 GLU A 207      24.934  18.398  36.960  1.00 59.16           H  
ATOM   3450  N   LEU A 208      24.034  13.374  36.741  1.00 55.60           N  
ATOM   3451  CA  LEU A 208      23.275  12.159  36.433  1.00 56.29           C  
ATOM   3452  C   LEU A 208      22.270  11.832  37.548  1.00 54.94           C  
ATOM   3453  O   LEU A 208      21.076  11.723  37.275  1.00 54.03           O  
ATOM   3454  CB  LEU A 208      24.270  10.998  36.174  1.00 57.02           C  
ATOM   3455  CG  LEU A 208      23.674   9.572  36.080  1.00 57.73           C  
ATOM   3456  CD1 LEU A 208      22.770   9.413  34.841  1.00 56.23           C  
ATOM   3457  CD2 LEU A 208      24.783   8.506  36.166  1.00 57.47           C  
ATOM   3458  H   LEU A 208      25.037  13.260  36.808  1.00 55.60           H  
ATOM   3459  HA  LEU A 208      22.707  12.341  35.520  1.00 56.29           H  
ATOM   3460  HB3 LEU A 208      24.993  10.991  36.986  1.00 57.02           H  
ATOM   3461  HB2 LEU A 208      24.850  11.211  35.274  1.00 57.02           H  
ATOM   3462  HG  LEU A 208      23.047   9.383  36.952  1.00 57.73           H  
ATOM   3463 HD11 LEU A 208      23.047   8.565  34.216  1.00 56.23           H  
ATOM   3464 HD12 LEU A 208      21.734   9.267  35.147  1.00 56.23           H  
ATOM   3465 HD13 LEU A 208      22.793  10.296  34.202  1.00 56.23           H  
ATOM   3466 HD21 LEU A 208      24.647   7.692  35.456  1.00 57.47           H  
ATOM   3467 HD22 LEU A 208      25.770   8.933  35.993  1.00 57.47           H  
ATOM   3468 HD23 LEU A 208      24.802   8.053  37.158  1.00 57.47           H  
ATOM   3469  N   ILE A 209      22.791  11.713  38.780  1.00 56.86           N  
ATOM   3470  CA  ILE A 209      22.030  11.415  39.990  1.00 56.11           C  
ATOM   3471  C   ILE A 209      21.034  12.535  40.369  1.00 57.55           C  
ATOM   3472  O   ILE A 209      19.947  12.219  40.854  1.00 57.80           O  
ATOM   3473  CB  ILE A 209      22.993  11.091  41.171  1.00 56.18           C  
ATOM   3474  CG1 ILE A 209      23.751   9.770  40.895  1.00 55.89           C  
ATOM   3475  CG2 ILE A 209      22.311  11.004  42.547  1.00 56.77           C  
ATOM   3476  CD1 ILE A 209      24.971   9.553  41.797  1.00 57.58           C  
ATOM   3477  H   ILE A 209      23.788  11.824  38.904  1.00 56.86           H  
ATOM   3478  HA  ILE A 209      21.443  10.519  39.785  1.00 56.11           H  
ATOM   3479  HB  ILE A 209      23.731  11.893  41.222  1.00 56.18           H  
ATOM   3480 HG13 ILE A 209      24.089   9.724  39.860  1.00 55.89           H  
ATOM   3481 HG12 ILE A 209      23.063   8.933  41.014  1.00 55.89           H  
ATOM   3482 HG21 ILE A 209      23.002  10.698  43.332  1.00 56.77           H  
ATOM   3483 HG22 ILE A 209      21.895  11.960  42.857  1.00 56.77           H  
ATOM   3484 HG23 ILE A 209      21.504  10.278  42.506  1.00 56.77           H  
ATOM   3485 HD11 ILE A 209      25.683   8.875  41.327  1.00 57.58           H  
ATOM   3486 HD12 ILE A 209      25.492  10.491  41.987  1.00 57.58           H  
ATOM   3487 HD13 ILE A 209      24.683   9.115  42.753  1.00 57.58           H  
ATOM   3488  N   TRP A 210      21.388  13.803  40.081  1.00 56.81           N  
ATOM   3489  CA  TRP A 210      20.504  14.965  40.193  1.00 57.46           C  
ATOM   3490  C   TRP A 210      19.253  14.832  39.313  1.00 58.28           C  
ATOM   3491  O   TRP A 210      18.150  14.968  39.840  1.00 57.54           O  
ATOM   3492  CB  TRP A 210      21.274  16.275  39.910  1.00 60.00           C  
ATOM   3493  CG  TRP A 210      20.473  17.546  39.914  1.00 59.94           C  
ATOM   3494  CD1 TRP A 210      19.688  17.983  38.902  1.00 59.32           C  
ATOM   3495  CD2 TRP A 210      20.310  18.523  40.987  1.00 60.68           C  
ATOM   3496  NE1 TRP A 210      19.027  19.130  39.281  1.00 59.28           N  
ATOM   3497  CE2 TRP A 210      19.373  19.513  40.559  1.00 60.34           C  
ATOM   3498  CE3 TRP A 210      20.858  18.676  42.281  1.00 61.62           C  
ATOM   3499  CZ2 TRP A 210      18.986  20.588  41.378  1.00 60.81           C  
ATOM   3500  CZ3 TRP A 210      20.486  19.756  43.108  1.00 62.88           C  
ATOM   3501  CH2 TRP A 210      19.550  20.708  42.661  1.00 62.48           C  
ATOM   3502  H   TRP A 210      22.308  13.986  39.703  1.00 56.81           H  
ATOM   3503  HA  TRP A 210      20.155  15.009  41.223  1.00 57.46           H  
ATOM   3504  HB3 TRP A 210      21.766  16.214  38.943  1.00 60.00           H  
ATOM   3505  HB2 TRP A 210      22.071  16.387  40.645  1.00 60.00           H  
ATOM   3506  HD1 TRP A 210      19.576  17.477  37.956  1.00 59.32           H  
ATOM   3507  HE1 TRP A 210      18.367  19.602  38.680  1.00 59.28           H  
ATOM   3508  HE3 TRP A 210      21.578  17.956  42.638  1.00 61.62           H  
ATOM   3509  HZ2 TRP A 210      18.272  21.316  41.023  1.00 60.81           H  
ATOM   3510  HZ3 TRP A 210      20.921  19.853  44.093  1.00 62.88           H  
ATOM   3511  HH2 TRP A 210      19.267  21.532  43.300  1.00 62.48           H  
ATOM   3512  N   ASP A 211      19.447  14.556  38.010  1.00 57.22           N  
ATOM   3513  CA  ASP A 211      18.357  14.341  37.055  1.00 56.59           C  
ATOM   3514  C   ASP A 211      17.508  13.111  37.379  1.00 57.17           C  
ATOM   3515  O   ASP A 211      16.293  13.213  37.273  1.00 57.30           O  
ATOM   3516  CB  ASP A 211      18.793  14.239  35.583  1.00 57.26           C  
ATOM   3517  CG  ASP A 211      19.382  15.490  34.931  1.00 57.74           C  
ATOM   3518  OD1 ASP A 211      19.272  16.607  35.481  1.00 58.69           O  
ATOM   3519  OD2 ASP A 211      19.846  15.315  33.789  1.00 53.97           O1-
ATOM   3520  H   ASP A 211      20.388  14.477  37.646  1.00 57.22           H  
ATOM   3521  HA  ASP A 211      17.692  15.202  37.146  1.00 56.59           H  
ATOM   3522  HB3 ASP A 211      17.934  13.955  34.972  1.00 57.26           H  
ATOM   3523  HB2 ASP A 211      19.535  13.443  35.490  1.00 57.26           H  
ATOM   3524  N   VAL A 212      18.123  11.996  37.806  1.00 56.55           N  
ATOM   3525  CA  VAL A 212      17.402  10.812  38.289  1.00 57.27           C  
ATOM   3526  C   VAL A 212      16.427  11.153  39.437  1.00 57.92           C  
ATOM   3527  O   VAL A 212      15.279  10.714  39.402  1.00 56.21           O  
ATOM   3528  CB  VAL A 212      18.388   9.688  38.726  1.00 57.65           C  
ATOM   3529  CG1 VAL A 212      17.809   8.603  39.661  1.00 56.30           C  
ATOM   3530  CG2 VAL A 212      19.023   9.018  37.495  1.00 54.45           C  
ATOM   3531  H   VAL A 212      19.133  11.964  37.852  1.00 56.55           H  
ATOM   3532  HA  VAL A 212      16.801  10.438  37.457  1.00 57.27           H  
ATOM   3533  HB  VAL A 212      19.201  10.162  39.273  1.00 57.65           H  
ATOM   3534 HG11 VAL A 212      18.513   7.781  39.793  1.00 56.30           H  
ATOM   3535 HG12 VAL A 212      17.599   8.992  40.658  1.00 56.30           H  
ATOM   3536 HG13 VAL A 212      16.886   8.185  39.262  1.00 56.30           H  
ATOM   3537 HG21 VAL A 212      19.821   8.335  37.787  1.00 54.45           H  
ATOM   3538 HG22 VAL A 212      18.283   8.445  36.936  1.00 54.45           H  
ATOM   3539 HG23 VAL A 212      19.454   9.747  36.810  1.00 54.45           H  
ATOM   3540  N   ARG A 213      16.881  11.995  40.379  1.00 59.74           N  
ATOM   3541  CA  ARG A 213      16.064  12.494  41.479  1.00 60.73           C  
ATOM   3542  C   ARG A 213      15.062  13.591  41.097  1.00 60.40           C  
ATOM   3543  O   ARG A 213      14.048  13.678  41.779  1.00 62.29           O  
ATOM   3544  CB  ARG A 213      16.959  12.845  42.688  1.00 60.13           C  
ATOM   3545  CG  ARG A 213      17.563  11.595  43.376  1.00 59.98           C  
ATOM   3546  CD  ARG A 213      16.455  10.602  43.777  1.00 58.62           C  
ATOM   3547  NE  ARG A 213      16.873   9.457  44.594  1.00 58.16           N  
ATOM   3548  CZ  ARG A 213      16.040   8.499  45.051  1.00 60.77           C  
ATOM   3549  NH1 ARG A 213      14.724   8.545  44.825  1.00 60.93           N  
ATOM   3550  NH2 ARG A 213      16.515   7.457  45.737  1.00 59.95           N1+
ATOM   3551  H   ARG A 213      17.834  12.331  40.337  1.00 59.74           H  
ATOM   3552  HA  ARG A 213      15.394  11.691  41.760  1.00 60.73           H  
ATOM   3553  HB3 ARG A 213      16.366  13.376  43.434  1.00 60.13           H  
ATOM   3554  HB2 ARG A 213      17.740  13.540  42.380  1.00 60.13           H  
ATOM   3555  HG3 ARG A 213      18.225  11.834  44.208  1.00 59.98           H  
ATOM   3556  HG2 ARG A 213      18.193  11.112  42.629  1.00 59.98           H  
ATOM   3557  HD3 ARG A 213      16.151  10.077  42.872  1.00 58.62           H  
ATOM   3558  HD2 ARG A 213      15.578  11.114  44.175  1.00 58.62           H  
ATOM   3559  HE  ARG A 213      17.874   9.339  44.723  1.00 58.16           H  
ATOM   3560 HH12 ARG A 213      14.095   7.845  45.193  1.00 60.93           H  
ATOM   3561 HH11 ARG A 213      14.336   9.301  44.273  1.00 60.93           H  
ATOM   3562 HH22 ARG A 213      15.903   6.724  46.064  1.00 59.95           H  
ATOM   3563 HH21 ARG A 213      17.518   7.378  45.878  1.00 59.95           H  
ATOM   3564  N   CYS A 214      15.260  14.325  39.988  1.00 59.89           N  
ATOM   3565  CA  CYS A 214      14.234  15.222  39.435  1.00 61.14           C  
ATOM   3566  C   CYS A 214      12.996  14.450  38.931  1.00 61.22           C  
ATOM   3567  O   CYS A 214      11.884  14.961  39.050  1.00 62.32           O  
ATOM   3568  CB  CYS A 214      14.772  16.117  38.301  1.00 59.29           C  
ATOM   3569  SG  CYS A 214      15.962  17.320  38.948  1.00 64.31           S  
ATOM   3570  H   CYS A 214      16.113  14.218  39.456  1.00 59.89           H  
ATOM   3571  HA  CYS A 214      13.893  15.874  40.242  1.00 61.14           H  
ATOM   3572  HB3 CYS A 214      13.960  16.676  37.832  1.00 59.29           H  
ATOM   3573  HB2 CYS A 214      15.245  15.534  37.514  1.00 59.29           H  
ATOM   3574  HG  CYS A 214      16.890  16.425  39.308  1.00 64.31           H  
ATOM   3575  N   TYR A 215      13.214  13.233  38.402  1.00 62.01           N  
ATOM   3576  CA  TYR A 215      12.176  12.350  37.868  1.00 61.30           C  
ATOM   3577  C   TYR A 215      11.520  11.472  38.954  1.00 60.94           C  
ATOM   3578  O   TYR A 215      10.417  10.984  38.715  1.00 60.74           O  
ATOM   3579  CB  TYR A 215      12.775  11.494  36.729  1.00 61.96           C  
ATOM   3580  CG  TYR A 215      13.024  12.207  35.400  1.00 61.51           C  
ATOM   3581  CD1 TYR A 215      12.389  11.753  34.228  1.00 60.47           C  
ATOM   3582  CD2 TYR A 215      13.902  13.306  35.304  1.00 62.71           C  
ATOM   3583  CE1 TYR A 215      12.669  12.350  32.982  1.00 59.19           C  
ATOM   3584  CE2 TYR A 215      14.209  13.888  34.061  1.00 60.90           C  
ATOM   3585  CZ  TYR A 215      13.596  13.403  32.894  1.00 61.00           C  
ATOM   3586  OH  TYR A 215      13.889  13.962  31.685  1.00 62.14           O  
ATOM   3587  H   TYR A 215      14.161  12.883  38.350  1.00 62.01           H  
ATOM   3588  HA  TYR A 215      11.383  12.965  37.436  1.00 61.30           H  
ATOM   3589  HB3 TYR A 215      12.105  10.658  36.522  1.00 61.96           H  
ATOM   3590  HB2 TYR A 215      13.710  11.036  37.054  1.00 61.96           H  
ATOM   3591  HD1 TYR A 215      11.689  10.940  34.284  1.00 60.47           H  
ATOM   3592  HD2 TYR A 215      14.342  13.733  36.182  1.00 62.71           H  
ATOM   3593  HE1 TYR A 215      12.181  11.993  32.090  1.00 59.19           H  
ATOM   3594  HE2 TYR A 215      14.902  14.716  34.010  1.00 60.90           H  
ATOM   3595  HH  TYR A 215      13.399  13.566  30.961  1.00 62.14           H  
ATOM   3596  N   GLN A 216      12.169  11.303  40.120  1.00 62.27           N  
ATOM   3597  CA  GLN A 216      11.635  10.558  41.260  1.00 64.87           C  
ATOM   3598  C   GLN A 216      12.425  10.958  42.515  1.00 66.60           C  
ATOM   3599  O   GLN A 216      13.494  10.398  42.744  1.00 69.72           O  
ATOM   3600  CB  GLN A 216      11.698   9.031  40.988  1.00 64.54           C  
ATOM   3601  CG  GLN A 216      10.993   8.185  42.067  1.00 65.59           C  
ATOM   3602  CD  GLN A 216      11.321   6.693  41.976  1.00 64.54           C  
ATOM   3603  OE1 GLN A 216      11.398   6.123  40.889  1.00 64.61           O  
ATOM   3604  NE2 GLN A 216      11.487   6.047  43.131  1.00 65.84           N  
ATOM   3605  H   GLN A 216      13.073  11.734  40.256  1.00 62.27           H  
ATOM   3606  HA  GLN A 216      10.592  10.845  41.409  1.00 64.87           H  
ATOM   3607  HB3 GLN A 216      12.741   8.721  40.900  1.00 64.54           H  
ATOM   3608  HB2 GLN A 216      11.243   8.799  40.025  1.00 64.54           H  
ATOM   3609  HG3 GLN A 216       9.913   8.312  41.988  1.00 65.59           H  
ATOM   3610  HG2 GLN A 216      11.265   8.542  43.058  1.00 65.59           H  
ATOM   3611 HE22 GLN A 216      11.670   5.052  43.146  1.00 65.84           H  
ATOM   3612 HE21 GLN A 216      11.422   6.554  44.005  1.00 65.84           H  
ATOM   3613  N   GLU A 217      11.895  11.907  43.306  1.00 67.82           N  
ATOM   3614  CA  GLU A 217      12.495  12.351  44.574  1.00 67.74           C  
ATOM   3615  C   GLU A 217      12.355  11.308  45.702  1.00 68.35           C  
ATOM   3616  O   GLU A 217      13.254  11.182  46.531  1.00 70.63           O  
ATOM   3617  CB  GLU A 217      11.849  13.683  45.023  1.00 67.55           C  
ATOM   3618  CG  GLU A 217      12.053  14.896  44.081  1.00 69.32           C  
ATOM   3619  CD  GLU A 217      13.445  15.561  44.094  1.00 71.31           C  
ATOM   3620  OE1 GLU A 217      14.352  15.087  44.817  1.00 70.91           O  
ATOM   3621  OE2 GLU A 217      13.583  16.556  43.348  1.00 70.40           O1-
ATOM   3622  H   GLU A 217      11.023  12.346  43.048  1.00 67.82           H  
ATOM   3623  HA  GLU A 217      13.561  12.512  44.409  1.00 67.74           H  
ATOM   3624  HB3 GLU A 217      12.190  13.944  46.027  1.00 67.55           H  
ATOM   3625  HB2 GLU A 217      10.774  13.527  45.129  1.00 67.55           H  
ATOM   3626  HG3 GLU A 217      11.332  15.665  44.361  1.00 69.32           H  
ATOM   3627  HG2 GLU A 217      11.805  14.620  43.056  1.00 69.32           H  
ATOM   3628  N   ASP A 218      11.217  10.599  45.702  1.00 67.21           N  
ATOM   3629  CA  ASP A 218      10.761   9.632  46.707  1.00 65.11           C  
ATOM   3630  C   ASP A 218      11.313   8.213  46.451  1.00 65.71           C  
ATOM   3631  O   ASP A 218      11.907   7.953  45.408  1.00 66.19           O  
ATOM   3632  CB  ASP A 218       9.208   9.600  46.754  1.00 66.46           C  
ATOM   3633  CG  ASP A 218       8.540   9.490  45.372  1.00 67.12           C  
ATOM   3634  OD1 ASP A 218       8.147  10.543  44.825  1.00 67.55           O  
ATOM   3635  OD2 ASP A 218       8.579   8.376  44.807  1.00 66.92           O1-
ATOM   3636  H   ASP A 218      10.550  10.776  44.963  1.00 67.21           H  
ATOM   3637  HA  ASP A 218      11.126   9.957  47.683  1.00 65.11           H  
ATOM   3638  HB3 ASP A 218       8.853  10.511  47.240  1.00 66.46           H  
ATOM   3639  HB2 ASP A 218       8.845   8.787  47.385  1.00 66.46           H  
ATOM   3640  N   ASP A 219      11.041   7.300  47.393  1.00 65.99           N  
ATOM   3641  CA  ASP A 219      11.392   5.878  47.336  1.00 64.41           C  
ATOM   3642  C   ASP A 219      10.159   4.975  47.081  1.00 63.70           C  
ATOM   3643  O   ASP A 219      10.223   3.795  47.430  1.00 64.42           O  
ATOM   3644  CB  ASP A 219      12.174   5.424  48.604  1.00 67.88           C  
ATOM   3645  CG  ASP A 219      11.457   5.510  49.971  1.00 70.33           C  
ATOM   3646  OD1 ASP A 219      10.507   6.312  50.126  1.00 70.97           O  
ATOM   3647  OD2 ASP A 219      11.962   4.835  50.894  1.00 71.12           O1-
ATOM   3648  H   ASP A 219      10.542   7.579  48.228  1.00 65.99           H  
ATOM   3649  HA  ASP A 219      12.054   5.700  46.487  1.00 64.41           H  
ATOM   3650  HB3 ASP A 219      13.054   6.062  48.694  1.00 67.88           H  
ATOM   3651  HB2 ASP A 219      12.573   4.418  48.454  1.00 67.88           H  
ATOM   3652  N   SER A 220       9.067   5.512  46.495  1.00 63.49           N  
ATOM   3653  CA  SER A 220       7.788   4.803  46.290  1.00 63.73           C  
ATOM   3654  C   SER A 220       7.892   3.466  45.530  1.00 64.18           C  
ATOM   3655  O   SER A 220       7.203   2.513  45.892  1.00 63.98           O  
ATOM   3656  CB  SER A 220       6.748   5.741  45.637  1.00 62.31           C  
ATOM   3657  OG  SER A 220       7.003   5.979  44.264  1.00 65.75           O  
ATOM   3658  H   SER A 220       9.082   6.485  46.220  1.00 63.49           H  
ATOM   3659  HA  SER A 220       7.422   4.567  47.290  1.00 63.73           H  
ATOM   3660  HB3 SER A 220       6.702   6.693  46.168  1.00 62.31           H  
ATOM   3661  HB2 SER A 220       5.755   5.298  45.716  1.00 62.31           H  
ATOM   3662  HG  SER A 220       7.701   6.643  44.205  1.00 65.75           H  
ATOM   3663  N   VAL A 221       8.777   3.427  44.524  1.00 64.34           N  
ATOM   3664  CA  VAL A 221       9.141   2.242  43.754  1.00 63.16           C  
ATOM   3665  C   VAL A 221      10.683   2.146  43.716  1.00 61.77           C  
ATOM   3666  O   VAL A 221      11.347   3.174  43.878  1.00 60.49           O  
ATOM   3667  CB  VAL A 221       8.580   2.325  42.302  1.00 62.43           C  
ATOM   3668  CG1 VAL A 221       7.040   2.344  42.311  1.00 63.75           C  
ATOM   3669  CG2 VAL A 221       9.142   3.484  41.449  1.00 61.78           C  
ATOM   3670  H   VAL A 221       9.306   4.261  44.308  1.00 64.34           H  
ATOM   3671  HA  VAL A 221       8.731   1.367  44.255  1.00 63.16           H  
ATOM   3672  HB  VAL A 221       8.859   1.405  41.786  1.00 62.43           H  
ATOM   3673 HG11 VAL A 221       6.627   2.351  41.305  1.00 63.75           H  
ATOM   3674 HG12 VAL A 221       6.640   1.469  42.824  1.00 63.75           H  
ATOM   3675 HG13 VAL A 221       6.652   3.230  42.815  1.00 63.75           H  
ATOM   3676 HG21 VAL A 221       8.669   3.513  40.467  1.00 61.78           H  
ATOM   3677 HG22 VAL A 221       8.964   4.449  41.923  1.00 61.78           H  
ATOM   3678 HG23 VAL A 221      10.214   3.387  41.277  1.00 61.78           H  
ATOM   3679  N   PRO A 222      11.247   0.933  43.495  1.00 59.89           N  
ATOM   3680  CA  PRO A 222      12.702   0.777  43.333  1.00 58.61           C  
ATOM   3681  C   PRO A 222      13.223   1.470  42.063  1.00 57.91           C  
ATOM   3682  O   PRO A 222      12.538   1.447  41.040  1.00 58.62           O  
ATOM   3683  CB  PRO A 222      12.923  -0.748  43.265  1.00 58.56           C  
ATOM   3684  CG  PRO A 222      11.612  -1.387  43.695  1.00 61.09           C  
ATOM   3685  CD  PRO A 222      10.568  -0.350  43.318  1.00 60.20           C  
ATOM   3686  HA  PRO A 222      13.184   1.181  44.223  1.00 58.61           H  
ATOM   3687  HB3 PRO A 222      13.752  -1.068  43.896  1.00 58.56           H  
ATOM   3688  HB2 PRO A 222      13.153  -1.067  42.247  1.00 58.56           H  
ATOM   3689  HG3 PRO A 222      11.600  -1.529  44.774  1.00 61.09           H  
ATOM   3690  HG2 PRO A 222      11.440  -2.362  43.240  1.00 61.09           H  
ATOM   3691  HD2 PRO A 222      10.293  -0.453  42.267  1.00 60.20           H  
ATOM   3692  HD3 PRO A 222       9.676  -0.486  43.926  1.00 60.20           H  
ATOM   3693  N   ILE A 223      14.426   2.053  42.149  1.00 57.15           N  
ATOM   3694  CA  ILE A 223      15.162   2.546  40.987  1.00 57.63           C  
ATOM   3695  C   ILE A 223      16.156   1.456  40.559  1.00 58.81           C  
ATOM   3696  O   ILE A 223      17.104   1.168  41.290  1.00 60.72           O  
ATOM   3697  CB  ILE A 223      15.905   3.883  41.285  1.00 56.41           C  
ATOM   3698  CG1 ILE A 223      14.865   5.001  41.536  1.00 59.36           C  
ATOM   3699  CG2 ILE A 223      16.896   4.303  40.170  1.00 55.66           C  
ATOM   3700  CD1 ILE A 223      15.456   6.351  41.962  1.00 59.86           C  
ATOM   3701  H   ILE A 223      14.915   2.078  43.035  1.00 57.15           H  
ATOM   3702  HA  ILE A 223      14.479   2.736  40.155  1.00 57.63           H  
ATOM   3703  HB  ILE A 223      16.479   3.757  42.205  1.00 56.41           H  
ATOM   3704 HG13 ILE A 223      14.158   4.689  42.305  1.00 59.36           H  
ATOM   3705 HG12 ILE A 223      14.267   5.151  40.637  1.00 59.36           H  
ATOM   3706 HG21 ILE A 223      17.358   5.267  40.377  1.00 55.66           H  
ATOM   3707 HG22 ILE A 223      17.719   3.599  40.056  1.00 55.66           H  
ATOM   3708 HG23 ILE A 223      16.393   4.378  39.206  1.00 55.66           H  
ATOM   3709 HD11 ILE A 223      14.690   6.969  42.429  1.00 59.86           H  
ATOM   3710 HD12 ILE A 223      16.270   6.227  42.678  1.00 59.86           H  
ATOM   3711 HD13 ILE A 223      15.836   6.906  41.106  1.00 59.86           H  
ATOM   3712  N   CYS A 224      15.916   0.868  39.377  1.00 59.87           N  
ATOM   3713  CA  CYS A 224      16.809  -0.111  38.765  1.00 58.59           C  
ATOM   3714  C   CYS A 224      18.115   0.572  38.331  1.00 57.50           C  
ATOM   3715  O   CYS A 224      18.064   1.597  37.656  1.00 58.32           O  
ATOM   3716  CB  CYS A 224      16.121  -0.869  37.612  1.00 58.92           C  
ATOM   3717  SG  CYS A 224      17.202  -2.110  36.841  1.00 64.48           S  
ATOM   3718  H   CYS A 224      15.134   1.175  38.815  1.00 59.87           H  
ATOM   3719  HA  CYS A 224      17.044  -0.847  39.532  1.00 58.59           H  
ATOM   3720  HB3 CYS A 224      15.780  -0.175  36.843  1.00 58.92           H  
ATOM   3721  HB2 CYS A 224      15.242  -1.391  37.990  1.00 58.92           H  
ATOM   3722  HG  CYS A 224      18.043  -1.237  36.280  1.00 64.48           H  
ATOM   3723  N   ILE A 225      19.252   0.001  38.742  1.00 58.00           N  
ATOM   3724  CA  ILE A 225      20.581   0.460  38.360  1.00 55.41           C  
ATOM   3725  C   ILE A 225      21.361  -0.784  37.910  1.00 55.98           C  
ATOM   3726  O   ILE A 225      21.342  -1.806  38.595  1.00 56.65           O  
ATOM   3727  CB  ILE A 225      21.355   1.148  39.530  1.00 56.67           C  
ATOM   3728  CG1 ILE A 225      20.555   2.306  40.180  1.00 54.53           C  
ATOM   3729  CG2 ILE A 225      22.745   1.668  39.087  1.00 55.70           C  
ATOM   3730  CD1 ILE A 225      21.085   2.749  41.551  1.00 56.02           C  
ATOM   3731  H   ILE A 225      19.219  -0.837  39.311  1.00 58.00           H  
ATOM   3732  HA  ILE A 225      20.516   1.154  37.524  1.00 55.41           H  
ATOM   3733  HB  ILE A 225      21.512   0.399  40.308  1.00 56.67           H  
ATOM   3734 HG13 ILE A 225      19.521   2.011  40.337  1.00 54.53           H  
ATOM   3735 HG12 ILE A 225      20.516   3.162  39.507  1.00 54.53           H  
ATOM   3736 HG21 ILE A 225      23.312   2.066  39.928  1.00 55.70           H  
ATOM   3737 HG22 ILE A 225      23.364   0.893  38.640  1.00 55.70           H  
ATOM   3738 HG23 ILE A 225      22.651   2.466  38.351  1.00 55.70           H  
ATOM   3739 HD11 ILE A 225      20.462   3.543  41.963  1.00 56.02           H  
ATOM   3740 HD12 ILE A 225      21.077   1.922  42.262  1.00 56.02           H  
ATOM   3741 HD13 ILE A 225      22.102   3.133  41.496  1.00 56.02           H  
ATOM   3742  N   HIS A 226      22.043  -0.668  36.766  1.00 57.15           N  
ATOM   3743  CA  HIS A 226      22.894  -1.718  36.230  1.00 58.65           C  
ATOM   3744  C   HIS A 226      24.097  -1.110  35.515  1.00 59.63           C  
ATOM   3745  O   HIS A 226      24.079   0.048  35.110  1.00 60.27           O  
ATOM   3746  CB  HIS A 226      22.076  -2.660  35.320  1.00 58.69           C  
ATOM   3747  CG  HIS A 226      21.722  -2.156  33.951  1.00 59.74           C  
ATOM   3748  ND1 HIS A 226      22.561  -2.330  32.864  1.00 60.63           N  
ATOM   3749  CD2 HIS A 226      20.603  -1.522  33.472  1.00 59.77           C  
ATOM   3750  CE1 HIS A 226      21.938  -1.820  31.807  1.00 60.70           C  
ATOM   3751  NE2 HIS A 226      20.754  -1.304  32.105  1.00 57.83           N  
ATOM   3752  H   HIS A 226      22.014   0.197  36.238  1.00 57.15           H  
ATOM   3753  HA  HIS A 226      23.286  -2.301  37.064  1.00 58.65           H  
ATOM   3754  HB3 HIS A 226      21.157  -2.955  35.822  1.00 58.69           H  
ATOM   3755  HB2 HIS A 226      22.643  -3.574  35.151  1.00 58.69           H  
ATOM   3756  HD1 HIS A 226      23.474  -2.770  32.870  1.00 60.63           H  
ATOM   3757  HD2 HIS A 226      19.711  -1.215  33.997  1.00 59.77           H  
ATOM   3758  HE1 HIS A 226      22.356  -1.827  30.811  1.00 60.70           H  
ATOM   3759  N   CYS A 227      25.109  -1.958  35.350  1.00 61.28           N  
ATOM   3760  CA  CYS A 227      26.257  -1.752  34.485  1.00 62.94           C  
ATOM   3761  C   CYS A 227      26.324  -3.030  33.642  1.00 63.63           C  
ATOM   3762  O   CYS A 227      25.315  -3.359  33.015  1.00 64.14           O  
ATOM   3763  CB  CYS A 227      27.517  -1.342  35.284  1.00 62.00           C  
ATOM   3764  SG  CYS A 227      27.907  -2.486  36.641  1.00 66.51           S  
ATOM   3765  H   CYS A 227      25.025  -2.888  35.735  1.00 61.28           H  
ATOM   3766  HA  CYS A 227      26.046  -0.947  33.777  1.00 62.94           H  
ATOM   3767  HB3 CYS A 227      27.369  -0.355  35.719  1.00 62.00           H  
ATOM   3768  HB2 CYS A 227      28.380  -1.257  34.624  1.00 62.00           H  
ATOM   3769  HG  CYS A 227      26.876  -2.130  37.419  1.00  0.00           H  
ATOM   3770  N   SER A 228      27.460  -3.737  33.626  1.00 64.33           N  
ATOM   3771  CA  SER A 228      27.539  -5.060  33.019  1.00 64.10           C  
ATOM   3772  C   SER A 228      27.357  -6.148  34.086  1.00 64.23           C  
ATOM   3773  O   SER A 228      26.462  -6.976  33.932  1.00 64.48           O  
ATOM   3774  CB  SER A 228      28.841  -5.189  32.222  1.00 64.05           C  
ATOM   3775  OG  SER A 228      28.890  -6.451  31.597  1.00 65.51           O  
ATOM   3776  H   SER A 228      28.268  -3.427  34.149  1.00 64.33           H  
ATOM   3777  HA  SER A 228      26.734  -5.191  32.293  1.00 64.10           H  
ATOM   3778  HB3 SER A 228      29.718  -5.053  32.846  1.00 64.05           H  
ATOM   3779  HB2 SER A 228      28.886  -4.409  31.465  1.00 64.05           H  
ATOM   3780  HG  SER A 228      28.210  -6.471  30.915  1.00 65.51           H  
ATOM   3781  N   ALA A 229      28.172  -6.119  35.154  1.00 63.78           N  
ATOM   3782  CA  ALA A 229      28.083  -7.078  36.258  1.00 63.63           C  
ATOM   3783  C   ALA A 229      26.982  -6.752  37.273  1.00 63.50           C  
ATOM   3784  O   ALA A 229      26.621  -7.636  38.045  1.00 63.51           O  
ATOM   3785  CB  ALA A 229      29.440  -7.176  36.970  1.00 63.80           C  
ATOM   3786  H   ALA A 229      28.891  -5.413  35.229  1.00 63.78           H  
ATOM   3787  HA  ALA A 229      27.844  -8.062  35.853  1.00 63.63           H  
ATOM   3788  HB1 ALA A 229      29.399  -7.871  37.809  1.00 63.80           H  
ATOM   3789  HB2 ALA A 229      30.212  -7.545  36.297  1.00 63.80           H  
ATOM   3790  HB3 ALA A 229      29.763  -6.208  37.355  1.00 63.80           H  
ATOM   3791  N   GLY A 230      26.485  -5.503  37.278  1.00 63.00           N  
ATOM   3792  CA  GLY A 230      25.568  -4.993  38.297  1.00 62.69           C  
ATOM   3793  C   GLY A 230      26.288  -4.668  39.606  1.00 62.71           C  
ATOM   3794  O   GLY A 230      25.641  -4.523  40.641  1.00 62.09           O  
ATOM   3795  H   GLY A 230      26.830  -4.838  36.600  1.00 63.00           H  
ATOM   3796  HA3 GLY A 230      24.793  -5.726  38.509  1.00 62.69           H  
ATOM   3797  HA2 GLY A 230      25.094  -4.086  37.925  1.00 62.69           H  
ATOM   3798  N   CYS A 231      27.621  -4.577  39.561  1.00 62.78           N  
ATOM   3799  CA  CYS A 231      28.498  -4.385  40.697  1.00 61.10           C  
ATOM   3800  C   CYS A 231      29.730  -3.625  40.185  1.00 60.47           C  
ATOM   3801  O   CYS A 231      30.168  -3.848  39.056  1.00 60.52           O  
ATOM   3802  CB  CYS A 231      28.783  -5.736  41.398  1.00 61.03           C  
ATOM   3803  SG  CYS A 231      30.042  -6.765  40.589  1.00 67.08           S  
ATOM   3804  H   CYS A 231      28.093  -4.691  38.675  1.00 62.78           H  
ATOM   3805  HA  CYS A 231      27.987  -3.735  41.411  1.00 61.10           H  
ATOM   3806  HB3 CYS A 231      27.868  -6.321  41.496  1.00 61.03           H  
ATOM   3807  HB2 CYS A 231      29.115  -5.559  42.412  1.00 61.03           H  
ATOM   3808  HG  CYS A 231      31.065  -5.924  40.773  1.00 67.08           H  
ATOM   3809  N   GLY A 232      30.238  -2.720  41.027  1.00 59.68           N  
ATOM   3810  CA  GLY A 232      31.258  -1.746  40.682  1.00 58.27           C  
ATOM   3811  C   GLY A 232      30.560  -0.392  40.559  1.00 57.94           C  
ATOM   3812  O   GLY A 232      30.199   0.203  41.572  1.00 56.94           O  
ATOM   3813  H   GLY A 232      29.817  -2.609  41.942  1.00 59.68           H  
ATOM   3814  HA3 GLY A 232      31.820  -2.008  39.786  1.00 58.27           H  
ATOM   3815  HA2 GLY A 232      31.959  -1.704  41.509  1.00 58.27           H  
ATOM   3816  N   ARG A 233      30.381   0.082  39.316  1.00 57.60           N  
ATOM   3817  CA  ARG A 233      29.724   1.340  38.942  1.00 56.22           C  
ATOM   3818  C   ARG A 233      28.270   1.467  39.424  1.00 55.05           C  
ATOM   3819  O   ARG A 233      27.853   2.571  39.773  1.00 54.76           O  
ATOM   3820  CB  ARG A 233      29.767   1.485  37.412  1.00 56.60           C  
ATOM   3821  CG  ARG A 233      31.193   1.674  36.867  1.00 58.24           C  
ATOM   3822  CD  ARG A 233      31.257   1.776  35.341  1.00 60.93           C  
ATOM   3823  NE  ARG A 233      31.034   0.469  34.708  1.00 62.67           N  
ATOM   3824  CZ  ARG A 233      31.111   0.182  33.402  1.00 64.63           C  
ATOM   3825  NH1 ARG A 233      31.364   1.131  32.491  1.00 64.05           N  
ATOM   3826  NH2 ARG A 233      30.953  -1.085  33.007  1.00 63.15           N1+
ATOM   3827  H   ARG A 233      30.708  -0.481  38.539  1.00 57.60           H  
ATOM   3828  HA  ARG A 233      30.289   2.158  39.393  1.00 56.22           H  
ATOM   3829  HB3 ARG A 233      29.168   2.342  37.105  1.00 56.60           H  
ATOM   3830  HB2 ARG A 233      29.294   0.617  36.951  1.00 56.60           H  
ATOM   3831  HG3 ARG A 233      31.784   0.818  37.179  1.00 58.24           H  
ATOM   3832  HG2 ARG A 233      31.711   2.505  37.328  1.00 58.24           H  
ATOM   3833  HD3 ARG A 233      32.175   2.264  35.013  1.00 60.93           H  
ATOM   3834  HD2 ARG A 233      30.432   2.402  35.000  1.00 60.93           H  
ATOM   3835  HE  ARG A 233      30.898  -0.294  35.359  1.00 62.67           H  
ATOM   3836 HH12 ARG A 233      31.416   0.893  31.505  1.00 64.05           H  
ATOM   3837 HH11 ARG A 233      31.483   2.090  32.780  1.00 64.05           H  
ATOM   3838 HH22 ARG A 233      31.107  -1.322  32.031  1.00 63.15           H  
ATOM   3839 HH21 ARG A 233      30.802  -1.825  33.677  1.00 63.15           H  
ATOM   3840  N   THR A 234      27.542   0.339  39.463  1.00 56.68           N  
ATOM   3841  CA  THR A 234      26.187   0.242  40.007  1.00 58.24           C  
ATOM   3842  C   THR A 234      26.123   0.585  41.505  1.00 58.70           C  
ATOM   3843  O   THR A 234      25.166   1.235  41.922  1.00 58.47           O  
ATOM   3844  CB  THR A 234      25.631  -1.190  39.815  1.00 59.01           C  
ATOM   3845  OG1 THR A 234      25.485  -1.414  38.434  1.00 58.37           O  
ATOM   3846  CG2 THR A 234      24.285  -1.522  40.485  1.00 57.29           C  
ATOM   3847  H   THR A 234      27.952  -0.527  39.143  1.00 56.68           H  
ATOM   3848  HA  THR A 234      25.561   0.954  39.467  1.00 58.24           H  
ATOM   3849  HB  THR A 234      26.376  -1.898  40.178  1.00 59.01           H  
ATOM   3850  HG1 THR A 234      24.769  -0.859  38.114  1.00 58.37           H  
ATOM   3851 HG21 THR A 234      23.904  -2.486  40.146  1.00 57.29           H  
ATOM   3852 HG22 THR A 234      24.375  -1.580  41.569  1.00 57.29           H  
ATOM   3853 HG23 THR A 234      23.526  -0.778  40.257  1.00 57.29           H  
ATOM   3854  N   GLY A 235      27.156   0.188  42.268  1.00 59.69           N  
ATOM   3855  CA  GLY A 235      27.255   0.491  43.689  1.00 59.39           C  
ATOM   3856  C   GLY A 235      27.800   1.889  43.950  1.00 59.63           C  
ATOM   3857  O   GLY A 235      27.508   2.424  45.014  1.00 58.67           O  
ATOM   3858  H   GLY A 235      27.928  -0.314  41.851  1.00 59.69           H  
ATOM   3859  HA3 GLY A 235      27.954  -0.173  44.173  1.00 59.39           H  
ATOM   3860  HA2 GLY A 235      26.295   0.347  44.183  1.00 59.39           H  
ATOM   3861  N   VAL A 236      28.576   2.480  43.023  1.00 58.12           N  
ATOM   3862  CA  VAL A 236      29.072   3.853  43.149  1.00 59.27           C  
ATOM   3863  C   VAL A 236      27.916   4.864  43.063  1.00 59.80           C  
ATOM   3864  O   VAL A 236      27.797   5.704  43.952  1.00 59.17           O  
ATOM   3865  CB  VAL A 236      30.158   4.205  42.091  1.00 56.61           C  
ATOM   3866  CG1 VAL A 236      30.526   5.701  42.018  1.00 58.02           C  
ATOM   3867  CG2 VAL A 236      31.441   3.389  42.318  1.00 59.21           C  
ATOM   3868  H   VAL A 236      28.815   1.985  42.175  1.00 58.12           H  
ATOM   3869  HA  VAL A 236      29.522   3.945  44.137  1.00 59.27           H  
ATOM   3870  HB  VAL A 236      29.780   3.925  41.108  1.00 56.61           H  
ATOM   3871 HG11 VAL A 236      31.370   5.867  41.352  1.00 58.02           H  
ATOM   3872 HG12 VAL A 236      29.707   6.306  41.633  1.00 58.02           H  
ATOM   3873 HG13 VAL A 236      30.807   6.090  42.995  1.00 58.02           H  
ATOM   3874 HG21 VAL A 236      32.206   3.636  41.582  1.00 59.21           H  
ATOM   3875 HG22 VAL A 236      31.861   3.571  43.305  1.00 59.21           H  
ATOM   3876 HG23 VAL A 236      31.257   2.322  42.244  1.00 59.21           H  
ATOM   3877  N   ILE A 237      27.059   4.712  42.037  1.00 61.04           N  
ATOM   3878  CA  ILE A 237      25.828   5.485  41.850  1.00 61.17           C  
ATOM   3879  C   ILE A 237      24.846   5.305  43.024  1.00 61.18           C  
ATOM   3880  O   ILE A 237      24.307   6.297  43.510  1.00 61.15           O  
ATOM   3881  CB  ILE A 237      25.118   5.101  40.514  1.00 60.32           C  
ATOM   3882  CG1 ILE A 237      25.987   5.521  39.307  1.00 59.93           C  
ATOM   3883  CG2 ILE A 237      23.686   5.664  40.341  1.00 61.07           C  
ATOM   3884  CD1 ILE A 237      25.534   4.922  37.971  1.00 55.53           C  
ATOM   3885  H   ILE A 237      27.231   3.985  41.356  1.00 61.04           H  
ATOM   3886  HA  ILE A 237      26.107   6.539  41.808  1.00 61.17           H  
ATOM   3887  HB  ILE A 237      25.039   4.013  40.493  1.00 60.32           H  
ATOM   3888 HG13 ILE A 237      27.022   5.228  39.469  1.00 59.93           H  
ATOM   3889 HG12 ILE A 237      25.995   6.609  39.228  1.00 59.93           H  
ATOM   3890 HG21 ILE A 237      23.251   5.351  39.393  1.00 61.07           H  
ATOM   3891 HG22 ILE A 237      22.996   5.320  41.110  1.00 61.07           H  
ATOM   3892 HG23 ILE A 237      23.689   6.753  40.357  1.00 61.07           H  
ATOM   3893 HD11 ILE A 237      26.371   4.865  37.279  1.00 55.53           H  
ATOM   3894 HD12 ILE A 237      25.135   3.914  38.093  1.00 55.53           H  
ATOM   3895 HD13 ILE A 237      24.767   5.537  37.501  1.00 55.53           H  
ATOM   3896  N   CYS A 238      24.670   4.047  43.465  1.00 61.92           N  
ATOM   3897  CA  CYS A 238      23.803   3.649  44.572  1.00 60.45           C  
ATOM   3898  C   CYS A 238      24.260   4.223  45.931  1.00 58.08           C  
ATOM   3899  O   CYS A 238      23.421   4.736  46.669  1.00 58.17           O  
ATOM   3900  CB  CYS A 238      23.650   2.115  44.597  1.00 61.90           C  
ATOM   3901  SG  CYS A 238      22.480   1.530  45.845  1.00 69.97           S  
ATOM   3902  H   CYS A 238      25.157   3.294  42.999  1.00 61.92           H  
ATOM   3903  HA  CYS A 238      22.816   4.068  44.363  1.00 60.45           H  
ATOM   3904  HB3 CYS A 238      24.611   1.640  44.783  1.00 61.90           H  
ATOM   3905  HB2 CYS A 238      23.294   1.759  43.631  1.00 61.90           H  
ATOM   3906  HG  CYS A 238      23.217   1.873  46.905  1.00 69.97           H  
ATOM   3907  N   ALA A 239      25.573   4.157  46.217  1.00 57.42           N  
ATOM   3908  CA  ALA A 239      26.202   4.682  47.431  1.00 55.72           C  
ATOM   3909  C   ALA A 239      26.155   6.213  47.527  1.00 56.41           C  
ATOM   3910  O   ALA A 239      25.802   6.734  48.585  1.00 56.99           O  
ATOM   3911  CB  ALA A 239      27.650   4.181  47.523  1.00 53.41           C  
ATOM   3912  H   ALA A 239      26.200   3.705  45.563  1.00 57.42           H  
ATOM   3913  HA  ALA A 239      25.656   4.287  48.287  1.00 55.72           H  
ATOM   3914  HB1 ALA A 239      28.156   4.586  48.398  1.00 53.41           H  
ATOM   3915  HB2 ALA A 239      27.681   3.095  47.609  1.00 53.41           H  
ATOM   3916  HB3 ALA A 239      28.234   4.468  46.648  1.00 53.41           H  
ATOM   3917  N   ILE A 240      26.478   6.901  46.418  1.00 57.41           N  
ATOM   3918  CA  ILE A 240      26.421   8.361  46.310  1.00 55.68           C  
ATOM   3919  C   ILE A 240      24.988   8.897  46.469  1.00 54.76           C  
ATOM   3920  O   ILE A 240      24.800   9.874  47.193  1.00 54.79           O  
ATOM   3921  CB  ILE A 240      27.026   8.865  44.965  1.00 57.00           C  
ATOM   3922  CG1 ILE A 240      28.555   8.638  44.938  1.00 54.62           C  
ATOM   3923  CG2 ILE A 240      26.736  10.344  44.621  1.00 56.24           C  
ATOM   3924  CD1 ILE A 240      29.166   8.720  43.530  1.00 50.04           C  
ATOM   3925  H   ILE A 240      26.769   6.403  45.587  1.00 57.41           H  
ATOM   3926  HA  ILE A 240      27.017   8.773  47.127  1.00 55.68           H  
ATOM   3927  HB  ILE A 240      26.590   8.258  44.169  1.00 57.00           H  
ATOM   3928 HG13 ILE A 240      28.806   7.666  45.361  1.00 54.62           H  
ATOM   3929 HG12 ILE A 240      29.042   9.363  45.591  1.00 54.62           H  
ATOM   3930 HG21 ILE A 240      27.164  10.608  43.658  1.00 56.24           H  
ATOM   3931 HG22 ILE A 240      25.674  10.576  44.548  1.00 56.24           H  
ATOM   3932 HG23 ILE A 240      27.179  11.001  45.364  1.00 56.24           H  
ATOM   3933 HD11 ILE A 240      30.187   8.338  43.533  1.00 50.04           H  
ATOM   3934 HD12 ILE A 240      28.592   8.135  42.813  1.00 50.04           H  
ATOM   3935 HD13 ILE A 240      29.207   9.744  43.162  1.00 50.04           H  
ATOM   3936  N   ASP A 241      24.012   8.231  45.827  1.00 53.78           N  
ATOM   3937  CA  ASP A 241      22.594   8.564  45.922  1.00 53.48           C  
ATOM   3938  C   ASP A 241      22.046   8.376  47.351  1.00 55.31           C  
ATOM   3939  O   ASP A 241      21.318   9.250  47.819  1.00 57.37           O  
ATOM   3940  CB  ASP A 241      21.761   7.816  44.857  1.00 52.25           C  
ATOM   3941  CG  ASP A 241      20.282   8.209  44.857  1.00 50.99           C  
ATOM   3942  OD1 ASP A 241      19.962   9.249  44.248  1.00 51.65           O  
ATOM   3943  OD2 ASP A 241      19.520   7.590  45.625  1.00 50.19           O1-
ATOM   3944  H   ASP A 241      24.245   7.439  45.242  1.00 53.78           H  
ATOM   3945  HA  ASP A 241      22.516   9.629  45.693  1.00 53.48           H  
ATOM   3946  HB3 ASP A 241      21.859   6.737  44.995  1.00 52.25           H  
ATOM   3947  HB2 ASP A 241      22.179   8.013  43.869  1.00 52.25           H  
ATOM   3948  N   TYR A 242      22.426   7.269  48.016  1.00 56.21           N  
ATOM   3949  CA  TYR A 242      22.071   6.967  49.405  1.00 56.75           C  
ATOM   3950  C   TYR A 242      22.557   8.062  50.367  1.00 58.01           C  
ATOM   3951  O   TYR A 242      21.752   8.574  51.142  1.00 60.64           O  
ATOM   3952  CB  TYR A 242      22.610   5.570  49.791  1.00 57.69           C  
ATOM   3953  CG  TYR A 242      22.213   5.052  51.167  1.00 58.37           C  
ATOM   3954  CD1 TYR A 242      21.195   4.084  51.281  1.00 58.96           C  
ATOM   3955  CD2 TYR A 242      22.867   5.507  52.334  1.00 59.00           C  
ATOM   3956  CE1 TYR A 242      20.834   3.582  52.545  1.00 56.85           C  
ATOM   3957  CE2 TYR A 242      22.484   5.026  53.601  1.00 56.45           C  
ATOM   3958  CZ  TYR A 242      21.458   4.068  53.708  1.00 55.95           C  
ATOM   3959  OH  TYR A 242      21.072   3.610  54.933  1.00 55.85           O  
ATOM   3960  H   TYR A 242      23.009   6.586  47.549  1.00 56.21           H  
ATOM   3961  HA  TYR A 242      20.981   6.935  49.461  1.00 56.75           H  
ATOM   3962  HB3 TYR A 242      23.698   5.550  49.722  1.00 57.69           H  
ATOM   3963  HB2 TYR A 242      22.259   4.846  49.055  1.00 57.69           H  
ATOM   3964  HD1 TYR A 242      20.695   3.712  50.399  1.00 58.96           H  
ATOM   3965  HD2 TYR A 242      23.661   6.234  52.264  1.00 59.00           H  
ATOM   3966  HE1 TYR A 242      20.076   2.820  52.621  1.00 56.85           H  
ATOM   3967  HE2 TYR A 242      22.979   5.390  54.489  1.00 56.45           H  
ATOM   3968  HH  TYR A 242      20.346   2.982  54.888  1.00 55.85           H  
ATOM   3969  N   THR A 243      23.845   8.430  50.258  1.00 56.92           N  
ATOM   3970  CA  THR A 243      24.464   9.485  51.062  1.00 56.72           C  
ATOM   3971  C   THR A 243      23.892  10.882  50.775  1.00 57.72           C  
ATOM   3972  O   THR A 243      23.764  11.672  51.709  1.00 58.98           O  
ATOM   3973  CB  THR A 243      25.992   9.566  50.840  1.00 56.95           C  
ATOM   3974  OG1 THR A 243      26.559   8.316  51.155  1.00 58.82           O  
ATOM   3975  CG2 THR A 243      26.711  10.629  51.692  1.00 54.39           C  
ATOM   3976  H   THR A 243      24.436   7.977  49.574  1.00 56.92           H  
ATOM   3977  HA  THR A 243      24.276   9.256  52.113  1.00 56.72           H  
ATOM   3978  HB  THR A 243      26.203   9.753  49.786  1.00 56.95           H  
ATOM   3979  HG1 THR A 243      26.257   7.671  50.510  1.00 58.82           H  
ATOM   3980 HG21 THR A 243      27.779  10.439  51.724  1.00 54.39           H  
ATOM   3981 HG22 THR A 243      26.572  11.634  51.295  1.00 54.39           H  
ATOM   3982 HG23 THR A 243      26.354  10.620  52.723  1.00 54.39           H  
ATOM   3983  N   TRP A 244      23.527  11.157  49.512  1.00 58.33           N  
ATOM   3984  CA  TRP A 244      22.891  12.413  49.137  1.00 59.39           C  
ATOM   3985  C   TRP A 244      21.452  12.522  49.668  1.00 60.19           C  
ATOM   3986  O   TRP A 244      21.050  13.618  50.048  1.00 61.17           O  
ATOM   3987  CB  TRP A 244      22.957  12.622  47.617  1.00 60.21           C  
ATOM   3988  CG  TRP A 244      22.517  13.976  47.144  1.00 60.14           C  
ATOM   3989  CD1 TRP A 244      22.857  15.158  47.711  1.00 59.77           C  
ATOM   3990  CD2 TRP A 244      21.699  14.313  45.986  1.00 59.99           C  
ATOM   3991  NE1 TRP A 244      22.270  16.193  47.016  1.00 58.03           N  
ATOM   3992  CE2 TRP A 244      21.544  15.731  45.940  1.00 59.60           C  
ATOM   3993  CE3 TRP A 244      21.058  13.563  44.974  1.00 58.72           C  
ATOM   3994  CZ2 TRP A 244      20.777  16.371  44.953  1.00 57.45           C  
ATOM   3995  CZ3 TRP A 244      20.301  14.195  43.969  1.00 56.60           C  
ATOM   3996  CH2 TRP A 244      20.147  15.596  43.964  1.00 57.99           C  
ATOM   3997  H   TRP A 244      23.668  10.477  48.776  1.00 58.33           H  
ATOM   3998  HA  TRP A 244      23.479  13.205  49.603  1.00 59.39           H  
ATOM   3999  HB3 TRP A 244      22.364  11.859  47.111  1.00 60.21           H  
ATOM   4000  HB2 TRP A 244      23.978  12.482  47.271  1.00 60.21           H  
ATOM   4001  HD1 TRP A 244      23.481  15.266  48.587  1.00 59.77           H  
ATOM   4002  HE1 TRP A 244      22.382  17.162  47.279  1.00 58.03           H  
ATOM   4003  HE3 TRP A 244      21.146  12.486  44.977  1.00 58.72           H  
ATOM   4004  HZ2 TRP A 244      20.666  17.445  44.960  1.00 57.45           H  
ATOM   4005  HZ3 TRP A 244      19.832  13.598  43.204  1.00 56.60           H  
ATOM   4006  HH2 TRP A 244      19.550  16.075  43.202  1.00 57.99           H  
ATOM   4007  N   MET A 245      20.721  11.396  49.733  1.00 60.72           N  
ATOM   4008  CA  MET A 245      19.390  11.321  50.334  1.00 60.38           C  
ATOM   4009  C   MET A 245      19.404  11.609  51.846  1.00 61.44           C  
ATOM   4010  O   MET A 245      18.510  12.308  52.323  1.00 60.91           O  
ATOM   4011  CB  MET A 245      18.735   9.964  50.000  1.00 62.88           C  
ATOM   4012  CG  MET A 245      17.231   9.893  50.326  1.00 64.60           C  
ATOM   4013  SD  MET A 245      16.183  11.101  49.469  1.00 67.61           S  
ATOM   4014  CE  MET A 245      16.376  10.544  47.761  1.00 63.67           C  
ATOM   4015  H   MET A 245      21.104  10.527  49.381  1.00 60.72           H  
ATOM   4016  HA  MET A 245      18.802  12.108  49.862  1.00 60.38           H  
ATOM   4017  HB3 MET A 245      19.248   9.165  50.533  1.00 62.88           H  
ATOM   4018  HB2 MET A 245      18.881   9.735  48.945  1.00 62.88           H  
ATOM   4019  HG3 MET A 245      17.074  10.035  51.393  1.00 64.60           H  
ATOM   4020  HG2 MET A 245      16.855   8.897  50.096  1.00 64.60           H  
ATOM   4021  HE1 MET A 245      15.809  11.187  47.090  1.00 63.67           H  
ATOM   4022  HE2 MET A 245      17.420  10.572  47.451  1.00 63.67           H  
ATOM   4023  HE3 MET A 245      16.003   9.526  47.662  1.00 63.67           H  
ATOM   4024  N   LEU A 246      20.452  11.133  52.546  1.00 61.68           N  
ATOM   4025  CA  LEU A 246      20.726  11.461  53.947  1.00 60.44           C  
ATOM   4026  C   LEU A 246      21.001  12.961  54.151  1.00 60.98           C  
ATOM   4027  O   LEU A 246      20.455  13.540  55.089  1.00 62.21           O  
ATOM   4028  CB  LEU A 246      21.931  10.654  54.482  1.00 59.35           C  
ATOM   4029  CG  LEU A 246      21.783   9.126  54.575  1.00 59.25           C  
ATOM   4030  CD1 LEU A 246      23.133   8.460  54.909  1.00 60.00           C  
ATOM   4031  CD2 LEU A 246      20.699   8.703  55.574  1.00 59.21           C  
ATOM   4032  H   LEU A 246      21.139  10.556  52.078  1.00 61.68           H  
ATOM   4033  HA  LEU A 246      19.834  11.208  54.516  1.00 60.44           H  
ATOM   4034  HB3 LEU A 246      22.201  11.025  55.471  1.00 59.35           H  
ATOM   4035  HB2 LEU A 246      22.783  10.857  53.840  1.00 59.35           H  
ATOM   4036  HG  LEU A 246      21.485   8.755  53.599  1.00 59.25           H  
ATOM   4037 HD11 LEU A 246      23.455   7.811  54.094  1.00 60.00           H  
ATOM   4038 HD12 LEU A 246      23.930   9.186  55.063  1.00 60.00           H  
ATOM   4039 HD13 LEU A 246      23.080   7.848  55.810  1.00 60.00           H  
ATOM   4040 HD21 LEU A 246      20.677   7.620  55.697  1.00 59.21           H  
ATOM   4041 HD22 LEU A 246      20.873   9.143  56.554  1.00 59.21           H  
ATOM   4042 HD23 LEU A 246      19.711   9.014  55.240  1.00 59.21           H  
ATOM   4043  N   LEU A 247      21.836  13.553  53.277  1.00 61.31           N  
ATOM   4044  CA  LEU A 247      22.210  14.970  53.296  1.00 60.31           C  
ATOM   4045  C   LEU A 247      21.007  15.901  53.078  1.00 59.57           C  
ATOM   4046  O   LEU A 247      20.803  16.798  53.895  1.00 58.29           O  
ATOM   4047  CB  LEU A 247      23.299  15.242  52.233  1.00 58.56           C  
ATOM   4048  CG  LEU A 247      24.722  14.778  52.604  1.00 58.99           C  
ATOM   4049  CD1 LEU A 247      25.608  14.718  51.354  1.00 59.00           C  
ATOM   4050  CD2 LEU A 247      25.370  15.660  53.689  1.00 60.28           C  
ATOM   4051  H   LEU A 247      22.255  12.996  52.545  1.00 61.31           H  
ATOM   4052  HA  LEU A 247      22.609  15.190  54.287  1.00 60.31           H  
ATOM   4053  HB3 LEU A 247      23.343  16.300  51.982  1.00 58.56           H  
ATOM   4054  HB2 LEU A 247      23.000  14.754  51.307  1.00 58.56           H  
ATOM   4055  HG  LEU A 247      24.656  13.769  53.001  1.00 58.99           H  
ATOM   4056 HD11 LEU A 247      26.647  14.965  51.571  1.00 59.00           H  
ATOM   4057 HD12 LEU A 247      25.596  13.725  50.906  1.00 59.00           H  
ATOM   4058 HD13 LEU A 247      25.250  15.426  50.609  1.00 59.00           H  
ATOM   4059 HD21 LEU A 247      26.025  15.071  54.330  1.00 60.28           H  
ATOM   4060 HD22 LEU A 247      25.978  16.451  53.252  1.00 60.28           H  
ATOM   4061 HD23 LEU A 247      24.637  16.148  54.328  1.00 60.28           H  
ATOM   4062  N   LYS A 248      20.234  15.656  52.002  1.00 59.86           N  
ATOM   4063  CA  LYS A 248      19.035  16.411  51.624  1.00 59.96           C  
ATOM   4064  C   LYS A 248      17.972  16.485  52.728  1.00 61.33           C  
ATOM   4065  O   LYS A 248      17.450  17.569  52.985  1.00 63.23           O  
ATOM   4066  CB  LYS A 248      18.408  15.803  50.352  1.00 58.33           C  
ATOM   4067  CG  LYS A 248      19.145  16.158  49.050  1.00 62.13           C  
ATOM   4068  CD  LYS A 248      18.419  15.649  47.793  1.00 61.78           C  
ATOM   4069  CE  LYS A 248      18.365  14.116  47.673  1.00 62.66           C  
ATOM   4070  NZ  LYS A 248      17.718  13.695  46.419  1.00 63.21           N1+
ATOM   4071  H   LYS A 248      20.477  14.887  51.390  1.00 59.86           H  
ATOM   4072  HA  LYS A 248      19.352  17.433  51.407  1.00 59.96           H  
ATOM   4073  HB3 LYS A 248      17.387  16.175  50.246  1.00 58.33           H  
ATOM   4074  HB2 LYS A 248      18.317  14.722  50.470  1.00 58.33           H  
ATOM   4075  HG3 LYS A 248      20.163  15.775  49.070  1.00 62.13           H  
ATOM   4076  HG2 LYS A 248      19.242  17.242  48.981  1.00 62.13           H  
ATOM   4077  HD3 LYS A 248      18.900  16.077  46.915  1.00 61.78           H  
ATOM   4078  HD2 LYS A 248      17.403  16.049  47.788  1.00 61.78           H  
ATOM   4079  HE3 LYS A 248      17.800  13.688  48.499  1.00 62.66           H  
ATOM   4080  HE2 LYS A 248      19.369  13.692  47.708  1.00 62.66           H  
ATOM   4081  HZ1 LYS A 248      17.682  12.687  46.378  1.00 63.21           H  
ATOM   4082  HZ2 LYS A 248      16.776  14.063  46.383  1.00 63.21           H  
ATOM   4083  HZ3 LYS A 248      18.243  14.048  45.632  1.00 63.21           H  
ATOM   4084  N   ASP A 249      17.686  15.331  53.349  1.00 62.53           N  
ATOM   4085  CA  ASP A 249      16.635  15.177  54.358  1.00 64.22           C  
ATOM   4086  C   ASP A 249      17.140  15.367  55.797  1.00 65.05           C  
ATOM   4087  O   ASP A 249      16.347  15.219  56.727  1.00 68.21           O  
ATOM   4088  CB  ASP A 249      15.857  13.852  54.188  1.00 63.99           C  
ATOM   4089  CG  ASP A 249      15.212  13.637  52.803  1.00 65.28           C  
ATOM   4090  OD1 ASP A 249      14.960  14.628  52.082  1.00 62.64           O  
ATOM   4091  OD2 ASP A 249      14.854  12.471  52.535  1.00 65.29           O1-
ATOM   4092  H   ASP A 249      18.159  14.482  53.071  1.00 62.53           H  
ATOM   4093  HA  ASP A 249      15.907  15.981  54.226  1.00 64.22           H  
ATOM   4094  HB3 ASP A 249      15.052  13.804  54.923  1.00 63.99           H  
ATOM   4095  HB2 ASP A 249      16.526  13.012  54.384  1.00 63.99           H  
ATOM   4096  N   GLY A 250      18.419  15.750  55.956  1.00 65.96           N  
ATOM   4097  CA  GLY A 250      19.017  16.146  57.225  1.00 64.36           C  
ATOM   4098  C   GLY A 250      19.018  15.006  58.252  1.00 64.70           C  
ATOM   4099  O   GLY A 250      18.602  15.216  59.391  1.00 66.38           O  
ATOM   4100  H   GLY A 250      18.999  15.847  55.135  1.00 65.96           H  
ATOM   4101  HA3 GLY A 250      18.490  17.013  57.623  1.00 64.36           H  
ATOM   4102  HA2 GLY A 250      20.044  16.453  57.025  1.00 64.36           H  
ATOM   4103  N   ILE A 251      19.489  13.819  57.844  1.00 65.65           N  
ATOM   4104  CA  ILE A 251      19.537  12.613  58.669  1.00 65.48           C  
ATOM   4105  C   ILE A 251      20.861  11.835  58.495  1.00 65.50           C  
ATOM   4106  O   ILE A 251      20.875  10.621  58.697  1.00 64.97           O  
ATOM   4107  CB  ILE A 251      18.305  11.689  58.417  1.00 66.42           C  
ATOM   4108  CG1 ILE A 251      18.155  11.287  56.932  1.00 63.26           C  
ATOM   4109  CG2 ILE A 251      17.010  12.299  58.982  1.00 67.36           C  
ATOM   4110  CD1 ILE A 251      17.104  10.203  56.675  1.00 61.07           C  
ATOM   4111  H   ILE A 251      19.811  13.717  56.889  1.00 65.65           H  
ATOM   4112  HA  ILE A 251      19.534  12.899  59.723  1.00 65.48           H  
ATOM   4113  HB  ILE A 251      18.447  10.769  58.986  1.00 66.42           H  
ATOM   4114 HG13 ILE A 251      19.108  10.922  56.561  1.00 63.26           H  
ATOM   4115 HG12 ILE A 251      17.914  12.164  56.330  1.00 63.26           H  
ATOM   4116 HG21 ILE A 251      16.189  11.583  58.960  1.00 67.36           H  
ATOM   4117 HG22 ILE A 251      17.139  12.605  60.020  1.00 67.36           H  
ATOM   4118 HG23 ILE A 251      16.695  13.173  58.415  1.00 67.36           H  
ATOM   4119 HD11 ILE A 251      17.183   9.824  55.657  1.00 61.07           H  
ATOM   4120 HD12 ILE A 251      17.225   9.359  57.354  1.00 61.07           H  
ATOM   4121 HD13 ILE A 251      16.096  10.598  56.800  1.00 61.07           H  
ATOM   4122  N   ILE A 252      21.972  12.536  58.188  1.00 64.71           N  
ATOM   4123  CA  ILE A 252      23.330  11.976  58.260  1.00 65.04           C  
ATOM   4124  C   ILE A 252      23.651  11.623  59.731  1.00 64.23           C  
ATOM   4125  O   ILE A 252      23.700  12.542  60.553  1.00 65.96           O  
ATOM   4126  CB  ILE A 252      24.405  12.986  57.744  1.00 64.33           C  
ATOM   4127  CG1 ILE A 252      24.282  13.197  56.222  1.00 63.50           C  
ATOM   4128  CG2 ILE A 252      25.876  12.664  58.110  1.00 66.69           C  
ATOM   4129  CD1 ILE A 252      24.953  12.106  55.372  1.00 62.14           C  
ATOM   4130  H   ILE A 252      21.908  13.533  58.029  1.00 64.71           H  
ATOM   4131  HA  ILE A 252      23.344  11.103  57.611  1.00 65.04           H  
ATOM   4132  HB  ILE A 252      24.194  13.950  58.207  1.00 64.33           H  
ATOM   4133 HG13 ILE A 252      24.734  14.151  55.968  1.00 63.50           H  
ATOM   4134 HG12 ILE A 252      23.237  13.298  55.935  1.00 63.50           H  
ATOM   4135 HG21 ILE A 252      26.549  13.407  57.684  1.00 66.69           H  
ATOM   4136 HG22 ILE A 252      26.054  12.668  59.181  1.00 66.69           H  
ATOM   4137 HG23 ILE A 252      26.182  11.685  57.742  1.00 66.69           H  
ATOM   4138 HD11 ILE A 252      24.517  12.054  54.378  1.00 62.14           H  
ATOM   4139 HD12 ILE A 252      26.014  12.309  55.238  1.00 62.14           H  
ATOM   4140 HD13 ILE A 252      24.863  11.120  55.825  1.00 62.14           H  
ATOM   4141  N   PRO A 253      23.815  10.320  60.056  1.00 63.02           N  
ATOM   4142  CA  PRO A 253      24.092   9.907  61.442  1.00 62.18           C  
ATOM   4143  C   PRO A 253      25.492  10.366  61.888  1.00 61.99           C  
ATOM   4144  O   PRO A 253      26.376  10.497  61.042  1.00 60.97           O  
ATOM   4145  CB  PRO A 253      23.949   8.380  61.377  1.00 62.54           C  
ATOM   4146  CG  PRO A 253      24.376   8.007  59.966  1.00 62.59           C  
ATOM   4147  CD  PRO A 253      23.855   9.176  59.135  1.00 62.67           C  
ATOM   4148  HA  PRO A 253      23.345  10.322  62.123  1.00 62.18           H  
ATOM   4149  HB3 PRO A 253      22.901   8.114  61.520  1.00 62.54           H  
ATOM   4150  HB2 PRO A 253      24.515   7.863  62.148  1.00 62.54           H  
ATOM   4151  HG3 PRO A 253      23.995   7.041  59.636  1.00 62.59           H  
ATOM   4152  HG2 PRO A 253      25.464   7.971  59.916  1.00 62.59           H  
ATOM   4153  HD2 PRO A 253      24.500   9.347  58.272  1.00 62.67           H  
ATOM   4154  HD3 PRO A 253      22.849   8.963  58.777  1.00 62.67           H  
ATOM   4155  N   GLU A 254      25.670  10.628  63.195  1.00 63.66           N  
ATOM   4156  CA  GLU A 254      26.939  11.106  63.770  1.00 65.90           C  
ATOM   4157  C   GLU A 254      28.149  10.206  63.454  1.00 66.83           C  
ATOM   4158  O   GLU A 254      29.242  10.723  63.228  1.00 68.69           O  
ATOM   4159  CB  GLU A 254      26.819  11.271  65.298  1.00 68.17           C  
ATOM   4160  CG  GLU A 254      25.704  12.233  65.760  1.00 69.40           C  
ATOM   4161  CD  GLU A 254      25.632  12.446  67.280  1.00 72.90           C  
ATOM   4162  OE1 GLU A 254      26.672  12.311  67.963  1.00 73.53           O  
ATOM   4163  OE2 GLU A 254      24.517  12.765  67.745  1.00 73.62           O1-
ATOM   4164  H   GLU A 254      24.900  10.527  63.840  1.00 63.66           H  
ATOM   4165  HA  GLU A 254      27.138  12.088  63.337  1.00 65.90           H  
ATOM   4166  HB3 GLU A 254      27.781  11.623  65.677  1.00 68.17           H  
ATOM   4167  HB2 GLU A 254      26.655  10.295  65.759  1.00 68.17           H  
ATOM   4168  HG3 GLU A 254      24.735  11.883  65.400  1.00 69.40           H  
ATOM   4169  HG2 GLU A 254      25.868  13.210  65.312  1.00 69.40           H  
ATOM   4170  N   ASN A 255      27.907   8.884  63.409  1.00 66.69           N  
ATOM   4171  CA  ASN A 255      28.894   7.846  63.113  1.00 67.57           C  
ATOM   4172  C   ASN A 255      29.182   7.630  61.608  1.00 66.71           C  
ATOM   4173  O   ASN A 255      29.846   6.642  61.288  1.00 67.84           O  
ATOM   4174  CB  ASN A 255      28.498   6.535  63.853  1.00 69.37           C  
ATOM   4175  CG  ASN A 255      27.431   5.623  63.214  1.00 69.78           C  
ATOM   4176  OD1 ASN A 255      27.453   4.416  63.438  1.00 70.17           O  
ATOM   4177  ND2 ASN A 255      26.492   6.162  62.434  1.00 69.26           N  
ATOM   4178  H   ASN A 255      26.974   8.562  63.618  1.00 66.69           H  
ATOM   4179  HA  ASN A 255      29.867   8.145  63.507  1.00 67.57           H  
ATOM   4180  HB3 ASN A 255      28.197   6.758  64.877  1.00 69.37           H  
ATOM   4181  HB2 ASN A 255      29.397   5.924  63.947  1.00 69.37           H  
ATOM   4182 HD22 ASN A 255      25.786   5.571  62.018  1.00 69.26           H  
ATOM   4183 HD21 ASN A 255      26.490   7.151  62.233  1.00 69.26           H  
ATOM   4184  N   PHE A 256      28.661   8.499  60.716  1.00 65.34           N  
ATOM   4185  CA  PHE A 256      28.774   8.354  59.262  1.00 63.16           C  
ATOM   4186  C   PHE A 256      30.232   8.290  58.781  1.00 62.90           C  
ATOM   4187  O   PHE A 256      31.033   9.166  59.108  1.00 61.53           O  
ATOM   4188  CB  PHE A 256      27.987   9.464  58.521  1.00 60.63           C  
ATOM   4189  CG  PHE A 256      27.983   9.344  57.002  1.00 60.75           C  
ATOM   4190  CD1 PHE A 256      27.040   8.506  56.368  1.00 60.54           C  
ATOM   4191  CD2 PHE A 256      29.032   9.895  56.232  1.00 59.17           C  
ATOM   4192  CE1 PHE A 256      27.130   8.263  55.004  1.00 60.82           C  
ATOM   4193  CE2 PHE A 256      29.114   9.627  54.873  1.00 60.48           C  
ATOM   4194  CZ  PHE A 256      28.169   8.812  54.264  1.00 60.44           C  
ATOM   4195  H   PHE A 256      28.129   9.294  61.044  1.00 65.34           H  
ATOM   4196  HA  PHE A 256      28.292   7.404  59.017  1.00 63.16           H  
ATOM   4197  HB3 PHE A 256      28.364  10.448  58.805  1.00 60.63           H  
ATOM   4198  HB2 PHE A 256      26.946   9.436  58.835  1.00 60.63           H  
ATOM   4199  HD1 PHE A 256      26.254   8.038  56.943  1.00 60.54           H  
ATOM   4200  HD2 PHE A 256      29.790  10.505  56.703  1.00 59.17           H  
ATOM   4201  HE1 PHE A 256      26.406   7.623  54.520  1.00 60.82           H  
ATOM   4202  HE2 PHE A 256      29.925  10.043  54.294  1.00 60.48           H  
ATOM   4203  HZ  PHE A 256      28.251   8.596  53.210  1.00 60.44           H  
ATOM   4204  N   SER A 257      30.507   7.266  57.967  1.00 62.99           N  
ATOM   4205  CA  SER A 257      31.744   7.107  57.223  1.00 63.46           C  
ATOM   4206  C   SER A 257      31.408   6.459  55.877  1.00 64.49           C  
ATOM   4207  O   SER A 257      30.455   5.679  55.782  1.00 65.04           O  
ATOM   4208  CB  SER A 257      32.775   6.310  58.058  1.00 64.57           C  
ATOM   4209  OG  SER A 257      32.470   4.933  58.154  1.00 63.33           O  
ATOM   4210  H   SER A 257      29.784   6.599  57.742  1.00 62.99           H  
ATOM   4211  HA  SER A 257      32.156   8.097  57.017  1.00 63.46           H  
ATOM   4212  HB3 SER A 257      32.865   6.728  59.061  1.00 64.57           H  
ATOM   4213  HB2 SER A 257      33.761   6.397  57.601  1.00 64.57           H  
ATOM   4214  HG  SER A 257      31.775   4.820  58.808  1.00 63.33           H  
ATOM   4215  N   VAL A 258      32.235   6.768  54.869  1.00 64.44           N  
ATOM   4216  CA  VAL A 258      32.187   6.134  53.552  1.00 62.72           C  
ATOM   4217  C   VAL A 258      32.540   4.631  53.625  1.00 62.02           C  
ATOM   4218  O   VAL A 258      31.979   3.852  52.859  1.00 62.94           O  
ATOM   4219  CB  VAL A 258      33.132   6.862  52.555  1.00 62.20           C  
ATOM   4220  CG1 VAL A 258      33.329   6.140  51.204  1.00 60.30           C  
ATOM   4221  CG2 VAL A 258      32.638   8.301  52.311  1.00 63.18           C  
ATOM   4222  H   VAL A 258      32.988   7.423  55.020  1.00 64.44           H  
ATOM   4223  HA  VAL A 258      31.164   6.216  53.178  1.00 62.72           H  
ATOM   4224  HB  VAL A 258      34.116   6.941  53.019  1.00 62.20           H  
ATOM   4225 HG11 VAL A 258      33.834   6.779  50.480  1.00 60.30           H  
ATOM   4226 HG12 VAL A 258      33.939   5.242  51.307  1.00 60.30           H  
ATOM   4227 HG13 VAL A 258      32.373   5.844  50.775  1.00 60.30           H  
ATOM   4228 HG21 VAL A 258      33.347   8.871  51.717  1.00 63.18           H  
ATOM   4229 HG22 VAL A 258      31.684   8.302  51.783  1.00 63.18           H  
ATOM   4230 HG23 VAL A 258      32.501   8.852  53.241  1.00 63.18           H  
ATOM   4231  N   PHE A 259      33.394   4.245  54.591  1.00 60.92           N  
ATOM   4232  CA  PHE A 259      33.728   2.855  54.894  1.00 60.28           C  
ATOM   4233  C   PHE A 259      32.509   2.017  55.317  1.00 59.27           C  
ATOM   4234  O   PHE A 259      32.285   0.958  54.731  1.00 57.05           O  
ATOM   4235  CB  PHE A 259      34.863   2.806  55.938  1.00 59.40           C  
ATOM   4236  CG  PHE A 259      35.319   1.404  56.301  1.00 60.02           C  
ATOM   4237  CD1 PHE A 259      36.183   0.704  55.433  1.00 61.23           C  
ATOM   4238  CD2 PHE A 259      34.736   0.719  57.389  1.00 61.70           C  
ATOM   4239  CE1 PHE A 259      36.489  -0.623  55.692  1.00 61.16           C  
ATOM   4240  CE2 PHE A 259      35.056  -0.611  57.625  1.00 61.98           C  
ATOM   4241  CZ  PHE A 259      35.934  -1.278  56.782  1.00 61.26           C  
ATOM   4242  H   PHE A 259      33.804   4.941  55.197  1.00 60.92           H  
ATOM   4243  HA  PHE A 259      34.109   2.411  53.972  1.00 60.28           H  
ATOM   4244  HB3 PHE A 259      34.569   3.334  56.846  1.00 59.40           H  
ATOM   4245  HB2 PHE A 259      35.727   3.344  55.549  1.00 59.40           H  
ATOM   4246  HD1 PHE A 259      36.600   1.191  54.564  1.00 61.23           H  
ATOM   4247  HD2 PHE A 259      34.031   1.224  58.033  1.00 61.70           H  
ATOM   4248  HE1 PHE A 259      37.143  -1.164  55.034  1.00 61.16           H  
ATOM   4249  HE2 PHE A 259      34.612  -1.130  58.462  1.00 61.98           H  
ATOM   4250  HZ  PHE A 259      36.174  -2.315  56.964  1.00 61.26           H  
ATOM   4251  N   SER A 260      31.739   2.523  56.299  1.00 60.04           N  
ATOM   4252  CA  SER A 260      30.515   1.894  56.805  1.00 58.85           C  
ATOM   4253  C   SER A 260      29.424   1.777  55.732  1.00 60.11           C  
ATOM   4254  O   SER A 260      28.770   0.743  55.660  1.00 60.48           O  
ATOM   4255  CB  SER A 260      29.973   2.670  58.020  1.00 57.99           C  
ATOM   4256  OG  SER A 260      30.762   2.420  59.164  1.00 54.77           O  
ATOM   4257  H   SER A 260      32.001   3.396  56.739  1.00 60.04           H  
ATOM   4258  HA  SER A 260      30.765   0.879  57.122  1.00 58.85           H  
ATOM   4259  HB3 SER A 260      28.956   2.353  58.256  1.00 57.99           H  
ATOM   4260  HB2 SER A 260      29.932   3.742  57.823  1.00 57.99           H  
ATOM   4261  HG  SER A 260      30.329   2.812  59.927  1.00 54.77           H  
ATOM   4262  N   LEU A 261      29.278   2.813  54.892  1.00 60.08           N  
ATOM   4263  CA  LEU A 261      28.360   2.837  53.755  1.00 59.16           C  
ATOM   4264  C   LEU A 261      28.614   1.684  52.766  1.00 59.59           C  
ATOM   4265  O   LEU A 261      27.685   0.931  52.478  1.00 58.21           O  
ATOM   4266  CB  LEU A 261      28.461   4.220  53.082  1.00 58.50           C  
ATOM   4267  CG  LEU A 261      27.653   4.393  51.781  1.00 57.31           C  
ATOM   4268  CD1 LEU A 261      26.137   4.430  52.052  1.00 55.53           C  
ATOM   4269  CD2 LEU A 261      28.159   5.634  51.038  1.00 56.66           C  
ATOM   4270  H   LEU A 261      29.855   3.634  55.014  1.00 60.08           H  
ATOM   4271  HA  LEU A 261      27.348   2.721  54.148  1.00 59.16           H  
ATOM   4272  HB3 LEU A 261      29.508   4.405  52.847  1.00 58.50           H  
ATOM   4273  HB2 LEU A 261      28.185   4.999  53.795  1.00 58.50           H  
ATOM   4274  HG  LEU A 261      27.836   3.565  51.097  1.00 57.31           H  
ATOM   4275 HD11 LEU A 261      25.633   5.183  51.446  1.00 55.53           H  
ATOM   4276 HD12 LEU A 261      25.682   3.467  51.824  1.00 55.53           H  
ATOM   4277 HD13 LEU A 261      25.914   4.650  53.096  1.00 55.53           H  
ATOM   4278 HD21 LEU A 261      27.425   6.009  50.333  1.00 56.66           H  
ATOM   4279 HD22 LEU A 261      28.416   6.440  51.725  1.00 56.66           H  
ATOM   4280 HD23 LEU A 261      29.057   5.401  50.466  1.00 56.66           H  
ATOM   4281  N   ILE A 262      29.862   1.568  52.281  1.00 59.88           N  
ATOM   4282  CA  ILE A 262      30.259   0.556  51.300  1.00 59.42           C  
ATOM   4283  C   ILE A 262      30.284  -0.874  51.868  1.00 60.66           C  
ATOM   4284  O   ILE A 262      29.953  -1.803  51.132  1.00 62.22           O  
ATOM   4285  CB  ILE A 262      31.622   0.897  50.627  1.00 59.42           C  
ATOM   4286  CG1 ILE A 262      31.560   2.252  49.878  1.00 59.94           C  
ATOM   4287  CG2 ILE A 262      32.141  -0.206  49.679  1.00 60.31           C  
ATOM   4288  CD1 ILE A 262      30.363   2.419  48.936  1.00 55.94           C  
ATOM   4289  H   ILE A 262      30.576   2.224  52.567  1.00 59.88           H  
ATOM   4290  HA  ILE A 262      29.488   0.542  50.530  1.00 59.42           H  
ATOM   4291  HB  ILE A 262      32.365   1.015  51.417  1.00 59.42           H  
ATOM   4292 HG13 ILE A 262      32.482   2.430  49.327  1.00 59.94           H  
ATOM   4293 HG12 ILE A 262      31.508   3.062  50.599  1.00 59.94           H  
ATOM   4294 HG21 ILE A 262      33.000   0.126  49.098  1.00 60.31           H  
ATOM   4295 HG22 ILE A 262      32.459  -1.093  50.224  1.00 60.31           H  
ATOM   4296 HG23 ILE A 262      31.363  -0.512  48.982  1.00 60.31           H  
ATOM   4297 HD11 ILE A 262      30.600   3.105  48.126  1.00 55.94           H  
ATOM   4298 HD12 ILE A 262      30.058   1.475  48.487  1.00 55.94           H  
ATOM   4299 HD13 ILE A 262      29.504   2.824  49.469  1.00 55.94           H  
ATOM   4300  N   ARG A 263      30.592  -1.021  53.168  1.00 62.35           N  
ATOM   4301  CA  ARG A 263      30.437  -2.267  53.921  1.00 63.51           C  
ATOM   4302  C   ARG A 263      28.988  -2.781  53.862  1.00 64.42           C  
ATOM   4303  O   ARG A 263      28.784  -3.919  53.447  1.00 66.17           O  
ATOM   4304  CB  ARG A 263      30.924  -2.045  55.369  1.00 63.44           C  
ATOM   4305  CG  ARG A 263      30.739  -3.238  56.324  1.00 66.33           C  
ATOM   4306  CD  ARG A 263      31.078  -2.860  57.773  1.00 69.49           C  
ATOM   4307  NE  ARG A 263      30.766  -3.955  58.706  1.00 72.60           N  
ATOM   4308  CZ  ARG A 263      29.727  -4.059  59.555  1.00 74.76           C  
ATOM   4309  NH1 ARG A 263      28.790  -3.107  59.671  1.00 75.37           N  
ATOM   4310  NH2 ARG A 263      29.622  -5.160  60.309  1.00 74.33           N1+
ATOM   4311  H   ARG A 263      30.866  -0.210  53.708  1.00 62.35           H  
ATOM   4312  HA  ARG A 263      31.076  -3.020  53.457  1.00 63.51           H  
ATOM   4313  HB3 ARG A 263      30.387  -1.198  55.790  1.00 63.44           H  
ATOM   4314  HB2 ARG A 263      31.974  -1.752  55.361  1.00 63.44           H  
ATOM   4315  HG3 ARG A 263      31.443  -4.003  55.990  1.00 66.33           H  
ATOM   4316  HG2 ARG A 263      29.750  -3.695  56.274  1.00 66.33           H  
ATOM   4317  HD3 ARG A 263      30.662  -1.894  58.060  1.00 69.49           H  
ATOM   4318  HD2 ARG A 263      32.159  -2.742  57.846  1.00 69.49           H  
ATOM   4319  HE  ARG A 263      31.392  -4.749  58.645  1.00 72.60           H  
ATOM   4320 HH12 ARG A 263      28.023  -3.206  60.319  1.00 75.37           H  
ATOM   4321 HH11 ARG A 263      28.787  -2.317  59.035  1.00 75.37           H  
ATOM   4322 HH22 ARG A 263      28.847  -5.269  60.948  1.00 74.33           H  
ATOM   4323 HH21 ARG A 263      30.308  -5.898  60.235  1.00 74.33           H  
ATOM   4324  N   GLU A 264      28.031  -1.910  54.225  1.00 63.52           N  
ATOM   4325  CA  GLU A 264      26.589  -2.168  54.256  1.00 63.07           C  
ATOM   4326  C   GLU A 264      26.028  -2.554  52.876  1.00 62.21           C  
ATOM   4327  O   GLU A 264      25.226  -3.482  52.803  1.00 62.60           O  
ATOM   4328  CB  GLU A 264      25.850  -0.936  54.847  1.00 62.30           C  
ATOM   4329  CG  GLU A 264      25.437  -1.015  56.340  1.00 64.48           C  
ATOM   4330  CD  GLU A 264      26.543  -1.051  57.416  1.00 67.70           C  
ATOM   4331  OE1 GLU A 264      26.240  -0.605  58.544  1.00 65.71           O  
ATOM   4332  OE2 GLU A 264      27.656  -1.550  57.148  1.00 69.90           O1-
ATOM   4333  H   GLU A 264      28.309  -1.001  54.572  1.00 63.52           H  
ATOM   4334  HA  GLU A 264      26.426  -3.023  54.915  1.00 63.07           H  
ATOM   4335  HB3 GLU A 264      24.941  -0.739  54.276  1.00 62.30           H  
ATOM   4336  HB2 GLU A 264      26.451  -0.038  54.708  1.00 62.30           H  
ATOM   4337  HG3 GLU A 264      24.811  -1.896  56.485  1.00 64.48           H  
ATOM   4338  HG2 GLU A 264      24.792  -0.160  56.549  1.00 64.48           H  
ATOM   4339  N   MET A 265      26.492  -1.871  51.816  1.00 62.53           N  
ATOM   4340  CA  MET A 265      26.172  -2.149  50.412  1.00 63.09           C  
ATOM   4341  C   MET A 265      26.648  -3.545  49.965  1.00 63.31           C  
ATOM   4342  O   MET A 265      25.870  -4.284  49.364  1.00 66.11           O  
ATOM   4343  CB  MET A 265      26.792  -1.045  49.526  1.00 64.12           C  
ATOM   4344  CG  MET A 265      26.197   0.359  49.752  1.00 65.59           C  
ATOM   4345  SD  MET A 265      24.906   0.833  48.574  1.00 68.82           S  
ATOM   4346  CE  MET A 265      24.051   2.111  49.531  1.00 66.53           C  
ATOM   4347  H   MET A 265      27.143  -1.113  51.978  1.00 62.53           H  
ATOM   4348  HA  MET A 265      25.087  -2.118  50.297  1.00 63.09           H  
ATOM   4349  HB3 MET A 265      26.672  -1.311  48.476  1.00 64.12           H  
ATOM   4350  HB2 MET A 265      27.869  -1.005  49.682  1.00 64.12           H  
ATOM   4351  HG3 MET A 265      26.989   1.107  49.685  1.00 65.59           H  
ATOM   4352  HG2 MET A 265      25.784   0.445  50.756  1.00 65.59           H  
ATOM   4353  HE1 MET A 265      23.247   2.547  48.939  1.00 66.53           H  
ATOM   4354  HE2 MET A 265      23.618   1.687  50.438  1.00 66.53           H  
ATOM   4355  HE3 MET A 265      24.740   2.904  49.814  1.00 66.53           H  
ATOM   4356  N   ARG A 266      27.900  -3.896  50.304  1.00 61.35           N  
ATOM   4357  CA  ARG A 266      28.526  -5.182  49.987  1.00 60.26           C  
ATOM   4358  C   ARG A 266      27.921  -6.395  50.724  1.00 59.07           C  
ATOM   4359  O   ARG A 266      28.135  -7.513  50.254  1.00 58.56           O  
ATOM   4360  CB  ARG A 266      30.039  -5.081  50.241  1.00 61.14           C  
ATOM   4361  CG  ARG A 266      30.782  -4.224  49.194  1.00 59.76           C  
ATOM   4362  CD  ARG A 266      32.257  -3.972  49.554  1.00 61.52           C  
ATOM   4363  NE  ARG A 266      33.037  -5.222  49.586  1.00 61.12           N  
ATOM   4364  CZ  ARG A 266      33.807  -5.755  48.622  1.00 60.16           C  
ATOM   4365  NH1 ARG A 266      34.040  -5.144  47.454  1.00 60.76           N  
ATOM   4366  NH2 ARG A 266      34.360  -6.953  48.832  1.00 58.92           N1+
ATOM   4367  H   ARG A 266      28.477  -3.238  50.811  1.00 61.35           H  
ATOM   4368  HA  ARG A 266      28.382  -5.366  48.922  1.00 60.26           H  
ATOM   4369  HB3 ARG A 266      30.472  -6.083  50.222  1.00 61.14           H  
ATOM   4370  HB2 ARG A 266      30.220  -4.698  51.246  1.00 61.14           H  
ATOM   4371  HG3 ARG A 266      30.281  -3.280  48.981  1.00 59.76           H  
ATOM   4372  HG2 ARG A 266      30.744  -4.781  48.256  1.00 59.76           H  
ATOM   4373  HD3 ARG A 266      32.299  -3.595  50.577  1.00 61.52           H  
ATOM   4374  HD2 ARG A 266      32.702  -3.193  48.934  1.00 61.52           H  
ATOM   4375  HE  ARG A 266      32.922  -5.764  50.432  1.00 61.12           H  
ATOM   4376 HH12 ARG A 266      34.620  -5.580  46.752  1.00 60.76           H  
ATOM   4377 HH11 ARG A 266      33.641  -4.234  47.261  1.00 60.76           H  
ATOM   4378 HH22 ARG A 266      34.932  -7.386  48.123  1.00 58.92           H  
ATOM   4379 HH21 ARG A 266      34.159  -7.462  49.684  1.00 58.92           H  
ATOM   4380  N   THR A 267      27.159  -6.180  51.814  1.00 59.43           N  
ATOM   4381  CA  THR A 267      26.365  -7.231  52.465  1.00 59.41           C  
ATOM   4382  C   THR A 267      24.990  -7.462  51.799  1.00 59.99           C  
ATOM   4383  O   THR A 267      24.336  -8.440  52.154  1.00 58.89           O  
ATOM   4384  CB  THR A 267      26.123  -6.969  53.980  1.00 59.82           C  
ATOM   4385  OG1 THR A 267      25.135  -5.990  54.253  1.00 62.00           O  
ATOM   4386  CG2 THR A 267      27.386  -6.691  54.802  1.00 62.29           C  
ATOM   4387  H   THR A 267      27.046  -5.240  52.168  1.00 59.43           H  
ATOM   4388  HA  THR A 267      26.910  -8.175  52.391  1.00 59.41           H  
ATOM   4389  HB  THR A 267      25.710  -7.893  54.378  1.00 59.82           H  
ATOM   4390  HG1 THR A 267      25.423  -5.144  53.898  1.00 62.00           H  
ATOM   4391 HG21 THR A 267      27.191  -6.833  55.866  1.00 62.29           H  
ATOM   4392 HG22 THR A 267      28.197  -7.363  54.523  1.00 62.29           H  
ATOM   4393 HG23 THR A 267      27.726  -5.670  54.680  1.00 62.29           H  
ATOM   4394  N   GLN A 268      24.585  -6.604  50.845  1.00 58.54           N  
ATOM   4395  CA  GLN A 268      23.299  -6.677  50.141  1.00 58.98           C  
ATOM   4396  C   GLN A 268      23.430  -7.146  48.682  1.00 59.69           C  
ATOM   4397  O   GLN A 268      22.440  -7.617  48.127  1.00 60.11           O  
ATOM   4398  CB  GLN A 268      22.618  -5.302  50.210  1.00 58.63           C  
ATOM   4399  CG  GLN A 268      22.289  -4.868  51.648  1.00 56.49           C  
ATOM   4400  CD  GLN A 268      21.730  -3.453  51.667  1.00 57.33           C  
ATOM   4401  OE1 GLN A 268      20.625  -3.235  51.191  1.00 55.87           O  
ATOM   4402  NE2 GLN A 268      22.474  -2.491  52.209  1.00 60.68           N  
ATOM   4403  H   GLN A 268      25.177  -5.822  50.599  1.00 58.54           H  
ATOM   4404  HA  GLN A 268      22.641  -7.395  50.633  1.00 58.98           H  
ATOM   4405  HB3 GLN A 268      21.697  -5.318  49.625  1.00 58.63           H  
ATOM   4406  HB2 GLN A 268      23.261  -4.554  49.744  1.00 58.63           H  
ATOM   4407  HG3 GLN A 268      23.164  -4.924  52.294  1.00 56.49           H  
ATOM   4408  HG2 GLN A 268      21.548  -5.541  52.079  1.00 56.49           H  
ATOM   4409 HE22 GLN A 268      22.140  -1.539  52.236  1.00 60.68           H  
ATOM   4410 HE21 GLN A 268      23.390  -2.708  52.583  1.00 60.68           H  
ATOM   4411  N   ARG A 269      24.637  -7.061  48.103  1.00 59.84           N  
ATOM   4412  CA  ARG A 269      24.997  -7.636  46.806  1.00 59.11           C  
ATOM   4413  C   ARG A 269      26.527  -7.772  46.791  1.00 59.60           C  
ATOM   4414  O   ARG A 269      27.196  -6.810  47.173  1.00 56.70           O  
ATOM   4415  CB  ARG A 269      24.472  -6.734  45.665  1.00 59.89           C  
ATOM   4416  CG  ARG A 269      24.878  -7.190  44.248  1.00 58.60           C  
ATOM   4417  CD  ARG A 269      24.028  -6.536  43.153  1.00 58.94           C  
ATOM   4418  NE  ARG A 269      24.386  -6.992  41.800  1.00 57.92           N  
ATOM   4419  CZ  ARG A 269      23.951  -8.073  41.128  1.00 54.46           C  
ATOM   4420  NH1 ARG A 269      24.378  -8.281  39.882  1.00 47.69           N  
ATOM   4421  NH2 ARG A 269      23.105  -8.967  41.650  1.00 56.93           N1+
ATOM   4422  H   ARG A 269      25.400  -6.636  48.611  1.00 59.84           H  
ATOM   4423  HA  ARG A 269      24.519  -8.613  46.733  1.00 59.11           H  
ATOM   4424  HB3 ARG A 269      24.813  -5.708  45.814  1.00 59.89           H  
ATOM   4425  HB2 ARG A 269      23.388  -6.697  45.730  1.00 59.89           H  
ATOM   4426  HG3 ARG A 269      24.844  -8.271  44.135  1.00 58.60           H  
ATOM   4427  HG2 ARG A 269      25.921  -6.902  44.101  1.00 58.60           H  
ATOM   4428  HD3 ARG A 269      24.250  -5.472  43.160  1.00 58.94           H  
ATOM   4429  HD2 ARG A 269      22.961  -6.630  43.349  1.00 58.94           H  
ATOM   4430  HE  ARG A 269      25.030  -6.376  41.320  1.00 57.92           H  
ATOM   4431 HH12 ARG A 269      24.078  -9.111  39.386  1.00 47.69           H  
ATOM   4432 HH11 ARG A 269      25.066  -7.678  39.450  1.00 47.69           H  
ATOM   4433 HH22 ARG A 269      22.826  -9.775  41.110  1.00 56.93           H  
ATOM   4434 HH21 ARG A 269      22.789  -8.874  42.608  1.00 56.93           H  
ATOM   4435  N   PRO A 270      27.075  -8.946  46.395  1.00 61.65           N  
ATOM   4436  CA  PRO A 270      28.532  -9.150  46.422  1.00 62.45           C  
ATOM   4437  C   PRO A 270      29.291  -8.245  45.447  1.00 63.14           C  
ATOM   4438  O   PRO A 270      28.904  -8.116  44.284  1.00 64.66           O  
ATOM   4439  CB  PRO A 270      28.724 -10.634  46.105  1.00 61.15           C  
ATOM   4440  CG  PRO A 270      27.471 -11.050  45.371  1.00 60.42           C  
ATOM   4441  CD  PRO A 270      26.379 -10.153  45.941  1.00 61.31           C  
ATOM   4442  HA  PRO A 270      28.897  -8.957  47.433  1.00 62.45           H  
ATOM   4443  HB3 PRO A 270      28.797 -11.191  47.040  1.00 61.15           H  
ATOM   4444  HB2 PRO A 270      29.628 -10.855  45.536  1.00 61.15           H  
ATOM   4445  HG3 PRO A 270      27.287 -12.109  45.520  1.00 60.42           H  
ATOM   4446  HG2 PRO A 270      27.589 -10.856  44.304  1.00 60.42           H  
ATOM   4447  HD2 PRO A 270      25.610  -9.971  45.195  1.00 61.31           H  
ATOM   4448  HD3 PRO A 270      25.900 -10.634  46.791  1.00 61.31           H  
ATOM   4449  N   SER A 271      30.354  -7.630  45.989  1.00 63.58           N  
ATOM   4450  CA  SER A 271      31.291  -6.737  45.310  1.00 64.20           C  
ATOM   4451  C   SER A 271      30.628  -5.455  44.773  1.00 64.63           C  
ATOM   4452  O   SER A 271      31.080  -4.956  43.744  1.00 64.22           O  
ATOM   4453  CB  SER A 271      32.070  -7.503  44.211  1.00 63.88           C  
ATOM   4454  OG  SER A 271      32.852  -8.529  44.786  1.00 67.17           O  
ATOM   4455  H   SER A 271      30.566  -7.809  46.960  1.00 63.58           H  
ATOM   4456  HA  SER A 271      32.002  -6.408  46.066  1.00 64.20           H  
ATOM   4457  HB3 SER A 271      32.757  -6.841  43.686  1.00 63.88           H  
ATOM   4458  HB2 SER A 271      31.408  -7.928  43.455  1.00 63.88           H  
ATOM   4459  HG  SER A 271      32.268  -9.242  45.053  1.00 67.17           H  
ATOM   4460  N   LEU A 272      29.568  -4.955  45.446  1.00 65.29           N  
ATOM   4461  CA  LEU A 272      28.718  -3.862  44.954  1.00 64.01           C  
ATOM   4462  C   LEU A 272      29.492  -2.587  44.560  1.00 63.75           C  
ATOM   4463  O   LEU A 272      29.194  -2.044  43.502  1.00 65.21           O  
ATOM   4464  CB  LEU A 272      27.515  -3.618  45.898  1.00 63.88           C  
ATOM   4465  CG  LEU A 272      26.423  -2.667  45.348  1.00 64.11           C  
ATOM   4466  CD1 LEU A 272      25.926  -3.061  43.939  1.00 64.58           C  
ATOM   4467  CD2 LEU A 272      25.243  -2.513  46.325  1.00 66.16           C  
ATOM   4468  H   LEU A 272      29.242  -5.429  46.276  1.00 65.29           H  
ATOM   4469  HA  LEU A 272      28.308  -4.252  44.025  1.00 64.01           H  
ATOM   4470  HB3 LEU A 272      27.872  -3.252  46.862  1.00 63.88           H  
ATOM   4471  HB2 LEU A 272      27.037  -4.573  46.100  1.00 63.88           H  
ATOM   4472  HG  LEU A 272      26.872  -1.682  45.282  1.00 64.11           H  
ATOM   4473 HD11 LEU A 272      24.870  -2.844  43.791  1.00 64.58           H  
ATOM   4474 HD12 LEU A 272      26.464  -2.511  43.167  1.00 64.58           H  
ATOM   4475 HD13 LEU A 272      26.067  -4.123  43.739  1.00 64.58           H  
ATOM   4476 HD21 LEU A 272      24.311  -2.880  45.904  1.00 66.16           H  
ATOM   4477 HD22 LEU A 272      25.404  -3.061  47.248  1.00 66.16           H  
ATOM   4478 HD23 LEU A 272      25.087  -1.466  46.586  1.00 66.16           H  
ATOM   4479  N   VAL A 273      30.537  -2.226  45.322  1.00 62.15           N  
ATOM   4480  CA  VAL A 273      31.636  -1.367  44.867  1.00 61.15           C  
ATOM   4481  C   VAL A 273      32.891  -2.253  44.824  1.00 61.82           C  
ATOM   4482  O   VAL A 273      33.340  -2.711  45.874  1.00 63.11           O  
ATOM   4483  CB  VAL A 273      31.859  -0.166  45.825  1.00 61.23           C  
ATOM   4484  CG1 VAL A 273      33.189   0.593  45.637  1.00 56.11           C  
ATOM   4485  CG2 VAL A 273      30.688   0.820  45.702  1.00 57.70           C  
ATOM   4486  H   VAL A 273      30.719  -2.739  46.172  1.00 62.15           H  
ATOM   4487  HA  VAL A 273      31.447  -0.980  43.864  1.00 61.15           H  
ATOM   4488  HB  VAL A 273      31.860  -0.544  46.844  1.00 61.23           H  
ATOM   4489 HG11 VAL A 273      33.232   1.473  46.279  1.00 56.11           H  
ATOM   4490 HG12 VAL A 273      34.060  -0.013  45.886  1.00 56.11           H  
ATOM   4491 HG13 VAL A 273      33.301   0.932  44.610  1.00 56.11           H  
ATOM   4492 HG21 VAL A 273      30.861   1.721  46.285  1.00 57.70           H  
ATOM   4493 HG22 VAL A 273      30.558   1.134  44.667  1.00 57.70           H  
ATOM   4494 HG23 VAL A 273      29.751   0.377  46.040  1.00 57.70           H  
ATOM   4495  N   GLN A 274      33.367  -2.543  43.604  1.00 62.91           N  
ATOM   4496  CA  GLN A 274      34.245  -3.676  43.312  1.00 63.34           C  
ATOM   4497  C   GLN A 274      35.753  -3.369  43.371  1.00 63.81           C  
ATOM   4498  O   GLN A 274      36.524  -4.310  43.565  1.00 64.97           O  
ATOM   4499  CB  GLN A 274      33.830  -4.265  41.946  1.00 62.92           C  
ATOM   4500  CG  GLN A 274      34.570  -5.564  41.574  1.00 66.57           C  
ATOM   4501  CD  GLN A 274      33.803  -6.418  40.566  1.00 67.05           C  
ATOM   4502  OE1 GLN A 274      33.214  -5.898  39.623  1.00 66.80           O  
ATOM   4503  NE2 GLN A 274      33.824  -7.740  40.750  1.00 69.40           N  
ATOM   4504  H   GLN A 274      32.970  -2.085  42.796  1.00 62.91           H  
ATOM   4505  HA  GLN A 274      34.056  -4.449  44.060  1.00 63.34           H  
ATOM   4506  HB3 GLN A 274      33.970  -3.526  41.155  1.00 62.92           H  
ATOM   4507  HB2 GLN A 274      32.759  -4.462  41.965  1.00 62.92           H  
ATOM   4508  HG3 GLN A 274      34.748  -6.162  42.468  1.00 66.57           H  
ATOM   4509  HG2 GLN A 274      35.544  -5.315  41.157  1.00 66.57           H  
ATOM   4510 HE22 GLN A 274      33.341  -8.345  40.102  1.00 69.40           H  
ATOM   4511 HE21 GLN A 274      34.325  -8.146  41.526  1.00 69.40           H  
ATOM   4512  N   THR A 275      36.160  -2.098  43.216  1.00 62.66           N  
ATOM   4513  CA  THR A 275      37.573  -1.702  43.179  1.00 62.45           C  
ATOM   4514  C   THR A 275      37.862  -0.529  44.133  1.00 63.05           C  
ATOM   4515  O   THR A 275      36.941   0.157  44.582  1.00 65.17           O  
ATOM   4516  CB  THR A 275      38.028  -1.316  41.739  1.00 62.35           C  
ATOM   4517  OG1 THR A 275      37.673  -0.001  41.348  1.00 62.32           O  
ATOM   4518  CG2 THR A 275      37.615  -2.317  40.648  1.00 61.89           C  
ATOM   4519  H   THR A 275      35.484  -1.364  43.055  1.00 62.66           H  
ATOM   4520  HA  THR A 275      38.204  -2.526  43.518  1.00 62.45           H  
ATOM   4521  HB  THR A 275      39.119  -1.319  41.744  1.00 62.35           H  
ATOM   4522  HG1 THR A 275      37.822   0.086  40.403  1.00 62.32           H  
ATOM   4523 HG21 THR A 275      38.062  -2.059  39.687  1.00 61.89           H  
ATOM   4524 HG22 THR A 275      37.941  -3.326  40.900  1.00 61.89           H  
ATOM   4525 HG23 THR A 275      36.534  -2.341  40.510  1.00 61.89           H  
ATOM   4526  N   GLN A 276      39.163  -0.326  44.406  1.00 62.23           N  
ATOM   4527  CA  GLN A 276      39.687   0.793  45.187  1.00 61.52           C  
ATOM   4528  C   GLN A 276      39.456   2.149  44.493  1.00 61.48           C  
ATOM   4529  O   GLN A 276      39.132   3.108  45.186  1.00 62.56           O  
ATOM   4530  CB  GLN A 276      41.182   0.555  45.481  1.00 62.50           C  
ATOM   4531  CG  GLN A 276      41.821   1.606  46.416  1.00 62.11           C  
ATOM   4532  CD  GLN A 276      43.347   1.557  46.392  1.00 62.28           C  
ATOM   4533  OE1 GLN A 276      43.941   0.482  46.424  1.00 63.16           O  
ATOM   4534  NE2 GLN A 276      43.991   2.723  46.362  1.00 60.00           N  
ATOM   4535  H   GLN A 276      39.854  -0.946  44.010  1.00 62.23           H  
ATOM   4536  HA  GLN A 276      39.155   0.804  46.139  1.00 61.52           H  
ATOM   4537  HB3 GLN A 276      41.725   0.526  44.534  1.00 62.50           H  
ATOM   4538  HB2 GLN A 276      41.310  -0.432  45.930  1.00 62.50           H  
ATOM   4539  HG3 GLN A 276      41.473   1.451  47.437  1.00 62.11           H  
ATOM   4540  HG2 GLN A 276      41.517   2.614  46.145  1.00 62.11           H  
ATOM   4541 HE22 GLN A 276      44.999   2.750  46.395  1.00 60.00           H  
ATOM   4542 HE21 GLN A 276      43.471   3.591  46.284  1.00 60.00           H  
ATOM   4543  N   GLU A 277      39.586   2.208  43.153  1.00 61.83           N  
ATOM   4544  CA  GLU A 277      39.315   3.410  42.353  1.00 62.45           C  
ATOM   4545  C   GLU A 277      37.855   3.885  42.483  1.00 63.15           C  
ATOM   4546  O   GLU A 277      37.616   5.083  42.625  1.00 64.54           O  
ATOM   4547  CB  GLU A 277      39.705   3.157  40.879  1.00 64.60           C  
ATOM   4548  CG  GLU A 277      39.484   4.377  39.949  1.00 65.32           C  
ATOM   4549  CD  GLU A 277      39.691   4.123  38.451  1.00 65.40           C  
ATOM   4550  OE1 GLU A 277      40.419   3.172  38.092  1.00 65.11           O  
ATOM   4551  OE2 GLU A 277      39.092   4.896  37.670  1.00 64.61           O1-
ATOM   4552  H   GLU A 277      39.845   1.379  42.638  1.00 61.83           H  
ATOM   4553  HA  GLU A 277      39.956   4.207  42.737  1.00 62.45           H  
ATOM   4554  HB3 GLU A 277      39.141   2.304  40.498  1.00 64.60           H  
ATOM   4555  HB2 GLU A 277      40.755   2.864  40.839  1.00 64.60           H  
ATOM   4556  HG3 GLU A 277      40.170   5.165  40.246  1.00 65.32           H  
ATOM   4557  HG2 GLU A 277      38.481   4.786  40.071  1.00 65.32           H  
ATOM   4558  N   GLN A 278      36.919   2.924  42.459  1.00 62.71           N  
ATOM   4559  CA  GLN A 278      35.488   3.136  42.661  1.00 62.76           C  
ATOM   4560  C   GLN A 278      35.143   3.569  44.095  1.00 63.49           C  
ATOM   4561  O   GLN A 278      34.277   4.425  44.262  1.00 62.21           O  
ATOM   4562  CB  GLN A 278      34.746   1.849  42.275  1.00 62.79           C  
ATOM   4563  CG  GLN A 278      34.775   1.573  40.761  1.00 63.83           C  
ATOM   4564  CD  GLN A 278      34.324   0.158  40.404  1.00 63.88           C  
ATOM   4565  OE1 GLN A 278      34.229  -0.720  41.258  1.00 64.44           O  
ATOM   4566  NE2 GLN A 278      34.068  -0.072  39.118  1.00 62.66           N  
ATOM   4567  H   GLN A 278      37.208   1.963  42.329  1.00 62.71           H  
ATOM   4568  HA  GLN A 278      35.166   3.933  41.989  1.00 62.76           H  
ATOM   4569  HB3 GLN A 278      33.707   1.896  42.596  1.00 62.79           H  
ATOM   4570  HB2 GLN A 278      35.190   1.017  42.823  1.00 62.79           H  
ATOM   4571  HG3 GLN A 278      35.782   1.702  40.365  1.00 63.83           H  
ATOM   4572  HG2 GLN A 278      34.146   2.297  40.242  1.00 63.83           H  
ATOM   4573 HE22 GLN A 278      33.782  -0.988  38.800  1.00 62.66           H  
ATOM   4574 HE21 GLN A 278      34.176   0.663  38.434  1.00 62.66           H  
ATOM   4575  N   TYR A 279      35.856   3.013  45.091  1.00 62.77           N  
ATOM   4576  CA  TYR A 279      35.767   3.396  46.502  1.00 63.64           C  
ATOM   4577  C   TYR A 279      36.223   4.848  46.751  1.00 63.82           C  
ATOM   4578  O   TYR A 279      35.570   5.563  47.510  1.00 64.20           O  
ATOM   4579  CB  TYR A 279      36.552   2.373  47.352  1.00 64.22           C  
ATOM   4580  CG  TYR A 279      36.544   2.626  48.849  1.00 64.29           C  
ATOM   4581  CD1 TYR A 279      35.431   2.225  49.614  1.00 64.68           C  
ATOM   4582  CD2 TYR A 279      37.630   3.270  49.479  1.00 62.84           C  
ATOM   4583  CE1 TYR A 279      35.387   2.487  50.996  1.00 65.03           C  
ATOM   4584  CE2 TYR A 279      37.591   3.523  50.864  1.00 64.92           C  
ATOM   4585  CZ  TYR A 279      36.467   3.140  51.620  1.00 64.61           C  
ATOM   4586  OH  TYR A 279      36.423   3.401  52.957  1.00 66.80           O  
ATOM   4587  H   TYR A 279      36.542   2.304  44.867  1.00 62.77           H  
ATOM   4588  HA  TYR A 279      34.716   3.335  46.791  1.00 63.64           H  
ATOM   4589  HB3 TYR A 279      37.590   2.332  47.029  1.00 64.22           H  
ATOM   4590  HB2 TYR A 279      36.151   1.374  47.175  1.00 64.22           H  
ATOM   4591  HD1 TYR A 279      34.607   1.724  49.134  1.00 64.68           H  
ATOM   4592  HD2 TYR A 279      38.491   3.576  48.901  1.00 62.84           H  
ATOM   4593  HE1 TYR A 279      34.526   2.189  51.574  1.00 65.03           H  
ATOM   4594  HE2 TYR A 279      38.422   4.012  51.350  1.00 64.92           H  
ATOM   4595  HH  TYR A 279      37.220   3.814  53.300  1.00 66.80           H  
ATOM   4596  N   GLU A 280      37.305   5.260  46.068  1.00 62.17           N  
ATOM   4597  CA  GLU A 280      37.821   6.627  46.058  1.00 61.38           C  
ATOM   4598  C   GLU A 280      36.884   7.632  45.389  1.00 61.38           C  
ATOM   4599  O   GLU A 280      36.744   8.736  45.909  1.00 62.05           O  
ATOM   4600  CB  GLU A 280      39.191   6.668  45.373  1.00 58.99           C  
ATOM   4601  CG  GLU A 280      40.279   6.025  46.237  1.00 60.43           C  
ATOM   4602  CD  GLU A 280      41.668   6.155  45.627  1.00 59.06           C  
ATOM   4603  OE1 GLU A 280      42.062   7.310  45.358  1.00 59.31           O  
ATOM   4604  OE2 GLU A 280      42.328   5.110  45.447  1.00 57.59           O1-
ATOM   4605  H   GLU A 280      37.803   4.598  45.486  1.00 62.17           H  
ATOM   4606  HA  GLU A 280      37.942   6.945  47.096  1.00 61.38           H  
ATOM   4607  HB3 GLU A 280      39.453   7.705  45.149  1.00 58.99           H  
ATOM   4608  HB2 GLU A 280      39.152   6.156  44.412  1.00 58.99           H  
ATOM   4609  HG3 GLU A 280      40.051   4.991  46.486  1.00 60.43           H  
ATOM   4610  HG2 GLU A 280      40.286   6.562  47.178  1.00 60.43           H  
ATOM   4611  N   LEU A 281      36.249   7.228  44.275  1.00 60.90           N  
ATOM   4612  CA  LEU A 281      35.243   8.025  43.577  1.00 60.83           C  
ATOM   4613  C   LEU A 281      34.018   8.309  44.458  1.00 60.56           C  
ATOM   4614  O   LEU A 281      33.563   9.450  44.468  1.00 60.62           O  
ATOM   4615  CB  LEU A 281      34.873   7.357  42.233  1.00 60.90           C  
ATOM   4616  CG  LEU A 281      33.711   8.015  41.449  1.00 59.92           C  
ATOM   4617  CD1 LEU A 281      33.917   9.523  41.210  1.00 62.09           C  
ATOM   4618  CD2 LEU A 281      33.451   7.260  40.136  1.00 61.20           C  
ATOM   4619  H   LEU A 281      36.444   6.313  43.891  1.00 60.90           H  
ATOM   4620  HA  LEU A 281      35.709   8.988  43.358  1.00 60.83           H  
ATOM   4621  HB3 LEU A 281      34.614   6.314  42.416  1.00 60.90           H  
ATOM   4622  HB2 LEU A 281      35.761   7.334  41.600  1.00 60.90           H  
ATOM   4623  HG  LEU A 281      32.799   7.902  42.037  1.00 59.92           H  
ATOM   4624 HD11 LEU A 281      33.624   9.821  40.207  1.00 62.09           H  
ATOM   4625 HD12 LEU A 281      33.310  10.117  41.893  1.00 62.09           H  
ATOM   4626 HD13 LEU A 281      34.957   9.821  41.342  1.00 62.09           H  
ATOM   4627 HD21 LEU A 281      32.428   7.414  39.789  1.00 61.20           H  
ATOM   4628 HD22 LEU A 281      34.123   7.583  39.343  1.00 61.20           H  
ATOM   4629 HD23 LEU A 281      33.599   6.186  40.256  1.00 61.20           H  
ATOM   4630  N   VAL A 282      33.551   7.301  45.220  1.00 60.27           N  
ATOM   4631  CA  VAL A 282      32.500   7.481  46.222  1.00 60.05           C  
ATOM   4632  C   VAL A 282      32.939   8.444  47.338  1.00 59.69           C  
ATOM   4633  O   VAL A 282      32.149   9.320  47.665  1.00 59.90           O  
ATOM   4634  CB  VAL A 282      32.003   6.148  46.854  1.00 58.82           C  
ATOM   4635  CG1 VAL A 282      31.030   6.325  48.045  1.00 59.24           C  
ATOM   4636  CG2 VAL A 282      31.310   5.281  45.795  1.00 57.80           C  
ATOM   4637  H   VAL A 282      33.970   6.382  45.156  1.00 60.27           H  
ATOM   4638  HA  VAL A 282      31.650   7.939  45.713  1.00 60.05           H  
ATOM   4639  HB  VAL A 282      32.871   5.595  47.214  1.00 58.82           H  
ATOM   4640 HG11 VAL A 282      30.666   5.364  48.403  1.00 59.24           H  
ATOM   4641 HG12 VAL A 282      31.493   6.817  48.899  1.00 59.24           H  
ATOM   4642 HG13 VAL A 282      30.159   6.914  47.756  1.00 59.24           H  
ATOM   4643 HG21 VAL A 282      31.058   4.296  46.184  1.00 57.80           H  
ATOM   4644 HG22 VAL A 282      30.386   5.748  45.453  1.00 57.80           H  
ATOM   4645 HG23 VAL A 282      31.942   5.135  44.924  1.00 57.80           H  
ATOM   4646  N   TYR A 283      34.181   8.323  47.847  1.00 60.05           N  
ATOM   4647  CA  TYR A 283      34.721   9.240  48.855  1.00 60.43           C  
ATOM   4648  C   TYR A 283      34.769  10.705  48.383  1.00 59.86           C  
ATOM   4649  O   TYR A 283      34.294  11.575  49.112  1.00 58.27           O  
ATOM   4650  CB  TYR A 283      36.085   8.750  49.398  1.00 62.54           C  
ATOM   4651  CG  TYR A 283      36.669   9.654  50.477  1.00 65.58           C  
ATOM   4652  CD1 TYR A 283      36.319   9.463  51.829  1.00 64.56           C  
ATOM   4653  CD2 TYR A 283      37.505  10.736  50.123  1.00 65.88           C  
ATOM   4654  CE1 TYR A 283      36.763  10.369  52.812  1.00 67.02           C  
ATOM   4655  CE2 TYR A 283      37.945  11.645  51.103  1.00 66.79           C  
ATOM   4656  CZ  TYR A 283      37.565  11.469  52.447  1.00 66.18           C  
ATOM   4657  OH  TYR A 283      37.976  12.363  53.391  1.00 68.78           O  
ATOM   4658  H   TYR A 283      34.790   7.582  47.527  1.00 60.05           H  
ATOM   4659  HA  TYR A 283      34.018   9.211  49.685  1.00 60.43           H  
ATOM   4660  HB3 TYR A 283      36.808   8.670  48.586  1.00 62.54           H  
ATOM   4661  HB2 TYR A 283      35.983   7.743  49.805  1.00 62.54           H  
ATOM   4662  HD1 TYR A 283      35.686   8.635  52.113  1.00 64.56           H  
ATOM   4663  HD2 TYR A 283      37.779  10.890  49.091  1.00 65.88           H  
ATOM   4664  HE1 TYR A 283      36.475  10.223  53.843  1.00 67.02           H  
ATOM   4665  HE2 TYR A 283      38.564  12.484  50.820  1.00 66.79           H  
ATOM   4666  HH  TYR A 283      37.659  12.154  54.273  1.00 68.78           H  
ATOM   4667  N   ASN A 284      35.317  10.943  47.179  1.00 60.07           N  
ATOM   4668  CA  ASN A 284      35.444  12.270  46.567  1.00 59.23           C  
ATOM   4669  C   ASN A 284      34.082  12.895  46.222  1.00 58.91           C  
ATOM   4670  O   ASN A 284      33.900  14.087  46.467  1.00 59.91           O  
ATOM   4671  CB  ASN A 284      36.337  12.203  45.301  1.00 58.41           C  
ATOM   4672  CG  ASN A 284      37.798  11.782  45.527  1.00 57.38           C  
ATOM   4673  OD1 ASN A 284      38.400  11.170  44.648  1.00 55.96           O  
ATOM   4674  ND2 ASN A 284      38.391  12.116  46.676  1.00 60.70           N  
ATOM   4675  H   ASN A 284      35.690  10.167  46.644  1.00 60.07           H  
ATOM   4676  HA  ASN A 284      35.921  12.917  47.306  1.00 59.23           H  
ATOM   4677  HB3 ASN A 284      36.366  13.183  44.822  1.00 58.41           H  
ATOM   4678  HB2 ASN A 284      35.892  11.524  44.571  1.00 58.41           H  
ATOM   4679 HD22 ASN A 284      39.352  11.855  46.836  1.00 60.70           H  
ATOM   4680 HD21 ASN A 284      37.889  12.631  47.384  1.00 60.70           H  
ATOM   4681  N   ALA A 285      33.151  12.085  45.687  1.00 59.29           N  
ATOM   4682  CA  ALA A 285      31.789  12.498  45.349  1.00 60.46           C  
ATOM   4683  C   ALA A 285      30.937  12.814  46.586  1.00 60.50           C  
ATOM   4684  O   ALA A 285      30.263  13.841  46.584  1.00 60.79           O  
ATOM   4685  CB  ALA A 285      31.119  11.429  44.480  1.00 60.27           C  
ATOM   4686  H   ALA A 285      33.380  11.117  45.499  1.00 59.29           H  
ATOM   4687  HA  ALA A 285      31.852  13.410  44.754  1.00 60.46           H  
ATOM   4688  HB1 ALA A 285      30.093  11.707  44.237  1.00 60.27           H  
ATOM   4689  HB2 ALA A 285      31.652  11.297  43.538  1.00 60.27           H  
ATOM   4690  HB3 ALA A 285      31.093  10.464  44.987  1.00 60.27           H  
ATOM   4691  N   VAL A 286      31.020  11.966  47.628  1.00 59.80           N  
ATOM   4692  CA  VAL A 286      30.388  12.181  48.934  1.00 60.25           C  
ATOM   4693  C   VAL A 286      30.898  13.460  49.618  1.00 62.09           C  
ATOM   4694  O   VAL A 286      30.073  14.261  50.047  1.00 63.16           O  
ATOM   4695  CB  VAL A 286      30.565  10.958  49.887  1.00 59.47           C  
ATOM   4696  CG1 VAL A 286      30.401  11.244  51.397  1.00 60.75           C  
ATOM   4697  CG2 VAL A 286      29.623   9.812  49.465  1.00 61.46           C  
ATOM   4698  H   VAL A 286      31.587  11.131  47.547  1.00 59.80           H  
ATOM   4699  HA  VAL A 286      29.321  12.319  48.750  1.00 60.25           H  
ATOM   4700  HB  VAL A 286      31.584  10.588  49.774  1.00 59.47           H  
ATOM   4701 HG11 VAL A 286      30.332  10.319  51.970  1.00 60.75           H  
ATOM   4702 HG12 VAL A 286      31.251  11.796  51.800  1.00 60.75           H  
ATOM   4703 HG13 VAL A 286      29.503  11.827  51.596  1.00 60.75           H  
ATOM   4704 HG21 VAL A 286      29.779   8.921  50.073  1.00 61.46           H  
ATOM   4705 HG22 VAL A 286      28.581  10.107  49.565  1.00 61.46           H  
ATOM   4706 HG23 VAL A 286      29.762   9.527  48.424  1.00 61.46           H  
ATOM   4707  N   LEU A 287      32.228  13.653  49.651  1.00 64.55           N  
ATOM   4708  CA  LEU A 287      32.887  14.844  50.193  1.00 63.64           C  
ATOM   4709  C   LEU A 287      32.406  16.148  49.529  1.00 63.25           C  
ATOM   4710  O   LEU A 287      32.175  17.126  50.238  1.00 63.31           O  
ATOM   4711  CB  LEU A 287      34.419  14.658  50.092  1.00 65.66           C  
ATOM   4712  CG  LEU A 287      35.272  15.810  50.667  1.00 67.36           C  
ATOM   4713  CD1 LEU A 287      35.022  16.040  52.167  1.00 69.28           C  
ATOM   4714  CD2 LEU A 287      36.767  15.596  50.374  1.00 67.40           C  
ATOM   4715  H   LEU A 287      32.842  12.944  49.271  1.00 64.55           H  
ATOM   4716  HA  LEU A 287      32.614  14.899  51.247  1.00 63.64           H  
ATOM   4717  HB3 LEU A 287      34.682  14.513  49.044  1.00 65.66           H  
ATOM   4718  HB2 LEU A 287      34.701  13.736  50.601  1.00 65.66           H  
ATOM   4719  HG  LEU A 287      34.999  16.719  50.139  1.00 67.36           H  
ATOM   4720 HD11 LEU A 287      35.910  16.424  52.668  1.00 69.28           H  
ATOM   4721 HD12 LEU A 287      34.231  16.773  52.316  1.00 69.28           H  
ATOM   4722 HD13 LEU A 287      34.727  15.123  52.677  1.00 69.28           H  
ATOM   4723 HD21 LEU A 287      37.273  16.550  50.223  1.00 67.40           H  
ATOM   4724 HD22 LEU A 287      37.265  15.082  51.197  1.00 67.40           H  
ATOM   4725 HD23 LEU A 287      36.925  14.996  49.477  1.00 67.40           H  
ATOM   4726  N   GLU A 288      32.212  16.117  48.200  1.00 62.66           N  
ATOM   4727  CA  GLU A 288      31.669  17.227  47.421  1.00 61.71           C  
ATOM   4728  C   GLU A 288      30.190  17.528  47.734  1.00 62.24           C  
ATOM   4729  O   GLU A 288      29.833  18.702  47.813  1.00 62.85           O  
ATOM   4730  CB  GLU A 288      31.941  16.973  45.920  1.00 63.56           C  
ATOM   4731  CG  GLU A 288      31.433  18.057  44.937  1.00 64.12           C  
ATOM   4732  CD  GLU A 288      32.042  19.463  45.100  1.00 66.59           C  
ATOM   4733  OE1 GLU A 288      33.115  19.598  45.733  1.00 68.77           O  
ATOM   4734  OE2 GLU A 288      31.415  20.403  44.566  1.00 65.72           O1-
ATOM   4735  H   GLU A 288      32.430  15.275  47.683  1.00 62.66           H  
ATOM   4736  HA  GLU A 288      32.232  18.110  47.725  1.00 61.71           H  
ATOM   4737  HB3 GLU A 288      31.493  16.021  45.636  1.00 63.56           H  
ATOM   4738  HB2 GLU A 288      33.013  16.835  45.769  1.00 63.56           H  
ATOM   4739  HG3 GLU A 288      30.347  18.120  45.001  1.00 64.12           H  
ATOM   4740  HG2 GLU A 288      31.645  17.730  43.918  1.00 64.12           H  
ATOM   4741  N   LEU A 289      29.368  16.487  47.958  1.00 61.68           N  
ATOM   4742  CA  LEU A 289      27.969  16.629  48.377  1.00 61.64           C  
ATOM   4743  C   LEU A 289      27.821  17.200  49.800  1.00 63.11           C  
ATOM   4744  O   LEU A 289      26.863  17.935  50.032  1.00 63.11           O  
ATOM   4745  CB  LEU A 289      27.229  15.282  48.272  1.00 60.83           C  
ATOM   4746  CG  LEU A 289      27.036  14.744  46.845  1.00 59.54           C  
ATOM   4747  CD1 LEU A 289      26.659  13.254  46.901  1.00 59.67           C  
ATOM   4748  CD2 LEU A 289      26.027  15.583  46.030  1.00 59.56           C  
ATOM   4749  H   LEU A 289      29.720  15.542  47.870  1.00 61.68           H  
ATOM   4750  HA  LEU A 289      27.493  17.339  47.699  1.00 61.64           H  
ATOM   4751  HB3 LEU A 289      26.238  15.372  48.708  1.00 60.83           H  
ATOM   4752  HB2 LEU A 289      27.757  14.541  48.873  1.00 60.83           H  
ATOM   4753  HG  LEU A 289      27.986  14.814  46.319  1.00 59.54           H  
ATOM   4754 HD11 LEU A 289      25.975  12.962  46.104  1.00 59.67           H  
ATOM   4755 HD12 LEU A 289      27.558  12.646  46.797  1.00 59.67           H  
ATOM   4756 HD13 LEU A 289      26.200  12.981  47.852  1.00 59.67           H  
ATOM   4757 HD21 LEU A 289      25.187  14.992  45.666  1.00 59.56           H  
ATOM   4758 HD22 LEU A 289      25.604  16.401  46.612  1.00 59.56           H  
ATOM   4759 HD23 LEU A 289      26.510  16.025  45.157  1.00 59.56           H  
ATOM   4760  N   PHE A 290      28.770  16.895  50.706  1.00 63.52           N  
ATOM   4761  CA  PHE A 290      28.881  17.505  52.037  1.00 64.05           C  
ATOM   4762  C   PHE A 290      29.143  19.022  51.991  1.00 65.37           C  
ATOM   4763  O   PHE A 290      28.544  19.744  52.787  1.00 65.59           O  
ATOM   4764  CB  PHE A 290      29.946  16.780  52.896  1.00 65.49           C  
ATOM   4765  CG  PHE A 290      29.450  15.653  53.789  1.00 65.38           C  
ATOM   4766  CD1 PHE A 290      29.324  15.853  55.179  1.00 66.62           C  
ATOM   4767  CD2 PHE A 290      29.054  14.413  53.246  1.00 65.06           C  
ATOM   4768  CE1 PHE A 290      28.884  14.816  55.995  1.00 67.18           C  
ATOM   4769  CE2 PHE A 290      28.628  13.387  54.077  1.00 66.87           C  
ATOM   4770  CZ  PHE A 290      28.558  13.584  55.448  1.00 66.34           C  
ATOM   4771  H   PHE A 290      29.509  16.255  50.446  1.00 63.52           H
[truncated: 25,935 more chars]
