# Supplementary material for: A Potent and Selective Quinolone-Based PTPN22 Inhibitor with Improved Immunotherapeutic Activity
Source: J Med Chem. 2026 Jul 2;69(14):16401–27. doi: 10.1021/acs.jmedchem.5c03467 (PMC13403317; doi:10.1021/acs.jmedchem.5c03467)
Supplement: Supplementary file 3 [file jm5c03467_si_003.csv]

Compound	SMILES	PTPN22 IC50/µM
L-1	O=C1C(C(O)=O)=CNC2=CC=C(NC([C@H](C)NC(C3=CC=C(C4=CC=CC=C4)C=C3)=O)=O)C=C21	1.40 ± 0.17
L-2	O=C1C(C(O)=O)=CNC2=CC=C(NC([C@@H](C)NC(C3=CC=C(C4=CC=CC=C4)C=C3)=O)=O)C=C21	2.51 ± 0.21
L-3	O=C1C(C(O)=O)=CNC2=CC=C(NC(CNC(C3=CC=C(C4=CC=CC=C4)C=C3)=O)=O)C=C21	8.76 ± 0.43
L-4	O=C1C(C(O)=O)=CNC2=CC=C(NC([C@H](CC(C)C)NC(C3=CC=C(C4=CC=CC=C4)C=C3)=O)=O)C=C21	9.63 ± 0.06
L-5	O=C1C(C(O)=O)=CNC2=CC=C(NC([C@H](CC3=CC=C(Cl)C=C3)NC(C4=CC=C(C5=CC=CC=C5)C=C4)=O)=O)C=C21	4.37 ± 0.36
L-6	O=C1C(C(O)=O)=CNC2=CC=C(NC([C@H](CC3=CNC4=C3C=CC=C4)NC(C5=CC=C(C6=CC=CC=C6)C=C5)=O)=O)C=C21	9.53 ± 0.61
L-7	O=C1C(C(O)=O)=CNC2=CC=C(NC([C@H](CCCCN)NC(C3=CC=C(C4=CC=CC=C4)C=C3)=O)=O)C=C21	>50
L-8	O=C1C(C(O)=O)=CNC2=CC=C(NC([C@H](CCC(O)=O)NC(C3=CC=C(C4=CC=CC=C4)C=C3)=O)=O)C=C21	>50
L-9	O=C1C(C(O)=O)=CNC2=CC=C(NC([C@H](C)NC(C3=C(C4=CC=CC=C4)C=CC=C3)=O)=O)C=C21	7.32 ± 0.42
L-10	O=C1C(C(O)=O)=CNC2=CC=C(NC([C@H](C)NC(C3=CC(C4=CC=CC=C4)=CC=C3)=O)=O)C=C21	4.25 ± 0.31
L-11	O=C1C(C(O)=O)=CNC2=CC=C(NC([C@H](C)NC(C3=CC=C(C4=CSC=C4)C=C3)=O)=O)C=C21	2.93 ± 0.21
L-12	O=C1C(C(O)=O)=CNC2=CC=C(NC([C@H](C)NC(C3=CC=C(C4=CC=C(Cl)C=C4Cl)O3)=O)=O)C=C21	3.07 ± 0.26
L-13	O=C1C(C(O)=O)=CNC2=CC=C(NC([C@H](C)NC(C3=C(O)C(C=CC=C4)=C4C=C3)=O)=O)C=C21	8.22 ± 0.72
L-14	O=C1C(C(O)=O)=CNC2=CC=C(NC([C@H](C)NC(C3=CC=C(OC4=CC=C(Cl)C=C4)C=C3)=O)=O)C=C21	5.59 ± 0.46
L-15	O=C1C(C(O)=O)=CNC2=CC=C(NC([C@H](C)NC(C3=CC=C(C4=CC=CC=N4)C=C3)=O)=O)C=C21	4.41 ± 0.37
L-16	O=C1C(C(O)=O)=CNC2=CC=C(NC([C@H](C)NC(C3=CC=C(C4=CC=CN=C4)C=C3)=O)=O)C=C21	>10
L-17	O=C1C(C(O)=O)=CNC2=CC=C(NC([C@H](C)NC(C3=CC=C(C4=CC=NC=C4)C=C3)=O)=O)C=C21	>10
L-18	O=C1C(C(O)=O)=CNC2=CC=C(NC([C@H](C)NC(C3=CC=C(C4=CC=CC=C4C5=O)C5=C3)=O)=O)C=C21	0.47 ± 0.06
L-19	O=C1C(C(O)=O)=CNC2=CC=C(NC([C@H](C)NC(C3=CC=C(C4=CC(F)=CC=C4)C=C3)=O)=O)C=C21	3.02 ± 0.22
L-20	O=C1C(C(O)=O)=CNC2=CC=C(NC([C@H](C)NC(C3=CC=C(C4=CC=C(F)C=C4)C=C3)=O)=O)C=C21	2.51 ± 0.19
L-21	O=C1C(C(O)=O)=CNC2=CC=C(NC([C@H](C)NC(C3=CC=C(C4=CC=C(Cl)C=C4)C=C3)=O)=O)C=C21	5.74 ± 0.46
L-22	O=C1C(C(O)=O)=CNC2=CC=C(NC([C@H](C)NC(C3=CC=C(C4=CC=C([N+]([O-])=O)C=C4)C=C3)=O)=O)C=C21	>10
L-23	O=C1C(C(O)=O)=CNC2=CC=C(NC([C@H](C)NC(C3=CC=C(C4=CC=C(O)C=C4)C=C3)=O)=O)C=C21	4.76 ± 0.39
L-24	O=C1C(C(O)=O)=CNC2=CC=C(NC([C@H](C)NC(C3=CC=C(C4=CC=C(OC)C=C4)C=C3)=O)=O)C=C21	1.71 ± 0.13
L-25	O=C1C(C(O)=O)=CNC2=CC=C(NC([C@H](C)NC(C3=CC=C(C4=CC(OC)=CC=C4)C=C3)=O)=O)C=C21	2.83 ± 0.63
L-26	O=C1C(C(O)=O)=CNC2=CC=C(NC([C@H](C)NC(C3=CC=C(C4=CC=C(CC)C=C4)C=C3)=O)=O)C=C21	0.49 ± 0.07
L-27	O=C1C(C(O)=O)=CNC2=CC=C(NC([C@H](C)NC(C3=CC=C(C4=CC=C(C(C)C)C=C4)C=C3)=O)=O)C=C21	1.70 ± 0.12
L-28	O=C1C(C(O)=O)=CNC2=CC=C(NC([C@H](C)NC(C3=CC(F)=C(C4=CC=C(CC)C=C4)C=C3)=O)=O)C=C21	4.91 ± 0.33
L-29	O=C1C(C(O)=O)=CNC2=CC=C(NC([C@H](C)NC(C3=C(F)C=C(C4=CC=C(CC)C=C4)C=C3)=O)=O)C=C21	0.48 ± 0.08
L-30	O=C1C(C(O)=O)=CNC2=CC=C(NC([C@H](C)NC(C3=C(Cl)C=C(C4=CC=C(CC)C=C4)C=C3)=O)=O)C=C21	3.22 ± 0.14
L-31	O=C1C(C(O)=O)=CNC2=CC=C(NC([C@H](C)NC(C3=C(C)C=C(C4=CC=C(CC)C=C4)C=C3)=O)=O)C=C21	1.59 ± 0.07
L-32	O=C1C(C(O)=O)=CNC2=CC=C(NC([C@H](C)NC(C3=C(O)C=C(C4=CC=C(CC)C=C4)C=C3)=O)=O)C=C21	0.49 ± 0.08
L-33	O=C1C(C(O)=O)=CNC2=CC=C(NC([C@H](C)NC(C3=CC(O)=C(C4=CC=C(CC)C=C4)C=C3)=O)=O)C=C21	>10
L-34	O=C1C=CNC2=CC=C(NC([C@H](C)NC(C3=C(O)C=C(C4=CC=C(CC)C=C4)C=C3)=O)=O)C=C21	>100
L-35	O=C1C(C(O)=O)=CNC2=CC=C(NC[C@H](C)NC(C3=CC=C(C4=CC=CC=C4)C=C3)=O)C=C21	18.42 ± 1.27
L-36	O=C1C(C(O)=O)=CNC2=CC=C(NC([C@H](C)NC(C3=CC=C(C4CCCCC4)C=C3)=O)=O)C=C21	47.34 ± 10.0
